# Supplementary material for: Long-term changes in kelp forests in an inner basin of the Salish Sea
Source: PLoS One. 2021 Feb 17;16(2):e0229703. doi: 10.1371/journal.pone.0229703 (PMC7888675; doi:10.1371/journal.pone.0229703)
Supplement: S1 File — Excel spreadsheet with tabular data used in analyses and geographic coordinates identifying the center point of each 1 km shoreline segment. (XLSX) [file pone.0229703.s001.xlsx]

## Sheet: Metadata
This is the raw data for Berry et al 2021
Sheet: "Site location"
Site code	Unique site identity number assigned after comprehensively sub-dividing the shoreline into 1 km segments along -6 m bathymetry contour (WA Dept of Natural Resources)
Lat	Latitude (WGS1984) of center point of 1 km segment (-6 m bathymetry contour)
Long	Longitude (WGS1984) of center point of 1 km segment (-6 m bathymetry contour)
Sheet: "Kelp observations"
SITE_CODE	Unique site identity number assigned after comprehensively sub-dividing the shoreline into 1 km segments along -6 m bathymetry contour (WA Dept of Natural Resources)
kelp	Presence of Nereocystis luetkeana (0 = absent, 1 = present)
surveydate	Year that field data was collected
study_type	Primary study objective (kelp = kelp or habitat, nav = navigation, fw = fish or wildlife, phy = phycology)
biblio_ref	Bibliographic reference
Sheet: "Nearshore salinity temperature"
Site	Site name for nearshore water column monitoring station, assigned and monitored by WA Dept of Natural Resources
date	Sample date
temperature	Temperature (C, mean of upper 5 m of water column)
salinity	Salinity (PSU, mean of upper 5 m of water column)
Sheet: "Nearshore nutrients"
Site	Site name for nearshore water column monitoring station, assigned and monitored by WA Dept of Natural Resources
Month	Sample month
depth_m	Depth of sample (m)
DIN	Total dissolved inorganic nitrogen (uM)
Sheet: "Mid-channel salinity (WA DOE)"
station	Unique long term water quality monitoring station identifier assigned and monitored by WA Dept of Ecology
date	Sample date
depth_m	Depth of sample (m)
sal_psu	Salinity (PSU)
Sheet: "Mid-channel temp (WA DOE)"
station	Unique long term water quality monitoring station identifier assigned and monitored by WA Dept of Ecology
date	Sample date
depth_m	Depth of sample (m), constrained to top 5 m of water column
temp_C	Salinity (PSU), constrained to top 5 m of water column
Sheet: "Mid-channel nutrients (WA DOE)"
station	Unique long term water quality monitoring station identifier assigned and monitored by WA Dept of Ecology
date	Sample date
depth_m	Depth of sample (m), constrained to two shallowest samples at 0 and 10 m
DIN	Total dissolved inorganic nitrogen (uM)
Sheet: "Site wave current"
Site code	Unique site identity number for sites where floating kelp was observed at least once. Site numbers assigned after comprehensively sub-dividing the shoreline into 1 km segments along -6 m bathymetry contour (WA Dept of Natural Resources)
hs_yr	Averaged annual maxinum wave height (1950-2010) derived from WA Coastal Resilience Project numerical model [114]. Value from model point closest to the kelp site.
mean_max_current	Annual average of maximum daily surface water flow velocity (m/s) derived from Salish Sea circulation model [43, 112, 113]. Value from model grid point closest to the kelp site.

## Sheet: Site location
Site code	Lat	Long
core006	47.3776	-122.638
cps0219	47.1688	-122.866
cps0220	47.1747	-122.857
cps0221	47.1823	-122.851
cps0222	47.1908	-122.847
cps0223	47.1987	-122.843
cps0224	47.207	-122.839
cps0225	47.2147	-122.843
cps0226	47.2221	-122.85
cps0227	47.2303	-122.854
cps0228	47.237	-122.859
cps0229	47.2447	-122.862
cps0230	47.2498	-122.864
cps0231	47.2534	-122.868
cps0232	47.2621	-122.865
cps0233	47.2708	-122.862
cps0234	47.2782	-122.869
cps0235	47.2834	-122.861
cps0236	47.2913	-122.855
cps0237	47.2978	-122.846
cps0239	47.3018	-122.848
cps1192	47.2583	-122.842
cps1193	47.2659	-122.841
cps1194	47.2725	-122.835
cps1195	47.2694	-122.826
cps1196	47.2628	-122.83
cps1197	47.2566	-122.834
cps1198	47.246	-122.603
cps1199	47.2396	-122.594
cps1200	47.2326	-122.589
cps1201	47.225	-122.594
cps1202	47.2182	-122.602
cps1203	47.2201	-122.614
cps1204	47.2271	-122.621
cps1205	47.2348	-122.628
cps1206	47.2414	-122.635
cps1207	47.2485	-122.643
cps1208	47.2554	-122.65
cps1209	47.2617	-122.657
cps1210	47.2678	-122.666
cps1211	47.2751	-122.672
cps1212	47.2775	-122.663
cps1213	47.2758	-122.651
cps1214	47.2725	-122.646
cps1215	47.267	-122.644
cps1216	47.27	-122.641
cps1217	47.2668	-122.64
cps1218	47.2662	-122.636
cps1219	47.2668	-122.626
cps1220	47.2598	-122.622
cps1221	47.2544	-122.613
cps1222	47.2506	-122.607
cps1223	47.2128	-122.647
cps1224	47.2053	-122.641
cps1225	47.1976	-122.646
cps1226	47.1935	-122.656
cps1227	47.1914	-122.669
cps1228	47.1908	-122.681
cps1229	47.1928	-122.692
cps1230	47.1977	-122.703
cps1231	47.1983	-122.716
cps1232	47.2022	-122.726
cps1233	47.2094	-122.725
cps1234	47.2163	-122.718
cps1235	47.2234	-122.711
cps1237	47.2368	-122.713
cps1238	47.2416	-122.712
cps1239	47.2378	-122.703
cps1240	47.2335	-122.695
cps1241	47.2332	-122.683
cps1242	47.2268	-122.675
cps1243	47.2221	-122.665
cps1244	47.2171	-122.663
cps1245	47.2185	-122.656
cps1246	47.2163	-122.65
cps1264	47.187	-122.698
cps1265	47.1891	-122.699
cps1270	47.1543	-122.674
cps1271	47.1456	-122.676
cps1272	47.1401	-122.68
cps1273	47.1405	-122.692
cps1274	47.1377	-122.698
cps1275	47.1319	-122.694
cps1276	47.1248	-122.698
cps1277	47.1261	-122.709
cps1278	47.1323	-122.718
cps1279	47.1389	-122.726
cps1280	47.1454	-122.734
cps1281	47.1515	-122.744
cps1282	47.1578	-122.738
cps1283	47.1643	-122.73
cps1284	47.1726	-122.729
cps1285	47.1795	-122.722
cps1286	47.1843	-122.713
cps1287	47.1868	-122.703
cps1288	47.1849	-122.692
cps1289	47.181	-122.68
cps1290	47.174	-122.673
cps1291	47.1654	-122.674
cps1292	47.1598	-122.673
cps1293	47.1506	-122.641
cps1294	47.1589	-122.638
cps1295	47.1662	-122.634
cps1296	47.1631	-122.629
cps1297	47.1549	-122.63
cps1298	47.1485	-122.636
cps1801	47.3108	-122.542
cps1802	47.3034	-122.536
cps1803	47.2955	-122.532
cps1804	47.2871	-122.53
cps1805	47.2785	-122.533
cps1806	47.2708	-122.539
cps1807	47.2635	-122.546
cps1808	47.2557	-122.552
cps1809	47.2485	-122.555
cps1810	47.2427	-122.565
cps1811	47.2345	-122.565
cps1812	47.2259	-122.566
cps1813	47.2188	-122.573
cps1814	47.2116	-122.58
cps1815	47.2031	-122.583
cps1816	47.1944	-122.583
cps1817	47.1863	-122.588
cps1818	47.1788	-122.592
cps1819	47.1739	-122.602
cps1820	47.169	-122.614
cps1821	47.1615	-122.616
cps1822	47.1532	-122.62
cps1823	47.1454	-122.625
cps1824	47.1399	-122.632
cps1825	47.1356	-122.643
cps1826	47.1311	-122.653
cps1827	47.1243	-122.661
cps1828	47.1179	-122.669
cps1829	47.1139	-122.68
cps1830	47.1123	-122.693
cps1831	47.112	-122.705
cps1832	47.1128	-122.718
cps1833	47.1153	-122.731
cps1834	47.1185	-122.743
cps1835	47.1201	-122.753
cps1836	47.1223	-122.762
cps1837	47.1248	-122.773
cps1838	47.1301	-122.782
cps1839	47.1379	-122.787
cps1840	47.1461	-122.788
cps1841	47.1541	-122.794
cps1842	47.1617	-122.799
cps1843	47.1676	-122.808
cps1844	47.1754	-122.813
cps1846	47.1761	-122.822
cps1856	47.1677	-122.845
cps1857	47.1647	-122.854
cps1858	47.16	-122.865
cps1948	47.3099	-122.85
cps1949	47.3154	-122.841
cps1950	47.3217	-122.836
cps1951	47.3157	-122.836
cps1952	47.316	-122.827
cps1953	47.3228	-122.82
cps1954	47.3306	-122.822
cps1955	47.3324	-122.828
cps1956	47.3366	-122.824
cps1957	47.344	-122.82
cps1958	47.3469	-122.824
cps1959	47.3518	-122.823
cps1960	47.3587	-122.825
cps1961	47.367	-122.822
cps1962	47.3736	-122.821
cps1963	47.3684	-122.817
cps1964	47.361	-122.809
cps1965	47.3557	-122.804
cps1966	47.3505	-122.797
cps1967	47.3437	-122.795
cps1968	47.3361	-122.793
cps1969	47.3274	-122.793
cps1970	47.3189	-122.797
cps1971	47.31	-122.796
cps1972	47.3014	-122.793
cps1973	47.2929	-122.796
cps1974	47.2859	-122.803
cps1975	47.2799	-122.811
cps1976	47.2747	-122.819
cps1977	47.2706	-122.819
cps1978	47.2642	-122.823
cps1979	47.2558	-122.827
cps1980	47.2477	-122.831
cps1981	47.2399	-122.83
cps1982	47.2322	-122.826
cps1983	47.2264	-122.816
cps1984	47.2194	-122.808
cps1985	47.211	-122.807
cps1986	47.2031	-122.802
cps1987	47.1951	-122.796
cps1988	47.1877	-122.79
cps1989	47.1828	-122.78
cps1990	47.1753	-122.776
cps1991	47.1674	-122.77
cps1992	47.1679	-122.759
cps1993	47.1738	-122.751
cps1994	47.1799	-122.744
cps1995	47.187	-122.746
cps1996	47.1945	-122.741
cps1997	47.2002	-122.743
cps1998	47.2033	-122.749
cps1999	47.2115	-122.753
cps2000	47.2096	-122.748
cps2001	47.2071	-122.738
cps2002	47.2137	-122.73
cps2003	47.2179	-122.721
cps2004	47.2225	-122.714
cps2005	47.2274	-122.715
cps2006	47.2334	-122.723
cps2007	47.2415	-122.722
cps2008	47.2495	-122.716
cps2009	47.2522	-122.724
cps2010	47.2565	-122.732
cps2011	47.2634	-122.735
cps2012	47.2689	-122.737
cps2013	47.2648	-122.743
cps2014	47.2653	-122.748
cps2015	47.2723	-122.746
cps2016	47.2776	-122.75
cps2017	47.2846	-122.747
cps2018	47.2934	-122.748
cps2019	47.3014	-122.743
cps2020	47.3093	-122.737
cps2021	47.3169	-122.731
cps2022	47.3247	-122.726
cps2023	47.3329	-122.726
cps2024	47.3395	-122.72
cps2025	47.3435	-122.709
cps2026	47.3497	-122.699
cps2027	47.3551	-122.689
cps2028	47.3635	-122.683
cps2029	47.3664	-122.673
cps2030	47.3704	-122.662
cps2031	47.374	-122.65
cps2033	47.3765	-122.63
cps2034	47.3696	-122.635
cps2035	47.3624	-122.643
cps2036	47.357	-122.653
cps2037	47.3518	-122.662
cps2038	47.3451	-122.671
cps2039	47.3387	-122.669
cps2040	47.3337	-122.659
cps2041	47.3327	-122.663
cps2042	47.3329	-122.675
cps2043	47.3272	-122.685
cps2044	47.3208	-122.692
cps2045	47.3157	-122.685
cps2046	47.3092	-122.691
cps2047	47.3021	-122.685
cps2048	47.2956	-122.683
cps2049	47.2987	-122.69
cps2050	47.2938	-122.694
cps2051	47.2856	-122.698
cps2052	47.2792	-122.691
cps2053	47.2817	-122.679
cps2054	47.2853	-122.67
cps2055	47.282	-122.659
cps2056	47.2794	-122.647
cps2057	47.2767	-122.635
cps2058	47.2734	-122.624
cps2059	47.2696	-122.613
cps2060	47.2712	-122.602
cps2061	47.2799	-122.599
cps2062	47.2845	-122.6
cps2063	47.2796	-122.593
cps2064	47.2713	-122.594
cps2065	47.2645	-122.6
cps2066	47.2574	-122.592
cps2067	47.2544	-122.582
cps2068	47.2595	-122.572
cps2069	47.266	-122.564
cps2070	47.2731	-122.557
cps2071	47.2806	-122.55
cps2072	47.289	-122.549
cps2073	47.296	-122.554
cps2074	47.3028	-122.561
cps2075	47.3101	-122.567
cps2076	47.3183	-122.573
cps2927	47.2311	-122.706
cps2932	47.1897	-122.697
sps3272	47.2218	-123.072
flats79	47.1402	-122.837
sps0208	47.2168	-122.916
sps0209	47.2181	-122.914
sps0210	47.2129	-122.904
sps0211	47.2056	-122.898
sps0212	47.1991	-122.89
sps0213	47.1908	-122.888
sps0214	47.1827	-122.883
sps0215	47.1745	-122.88
sps0216	47.1666	-122.88
sps0217	47.1631	-122.876
sps0240	47.298	-122.858
sps0241	47.2936	-122.869
sps0242	47.2894	-122.88
sps0243	47.2863	-122.889
sps0244	47.286	-122.899
sps0245	47.2844	-122.91
sps0246	47.2777	-122.918
sps0247	47.2693	-122.92
sps0248	47.2604	-122.919
sps0249	47.2518	-122.921
sps0250	47.2438	-122.926
sps0251	47.2353	-122.927
sps0252	47.2274	-122.928
sps0253	47.2196	-122.933
sps0254	47.212	-122.927
sps0255	47.2039	-122.923
sps0256	47.196	-122.926
sps0257	47.188	-122.921
sps0258	47.1816	-122.925
sps0259	47.179	-122.91
sps0260	47.1711	-122.902
sps0261	47.1663	-122.895
sps0262	47.171	-122.89
sps0263	47.179	-122.893
sps0264	47.1871	-122.896
sps0265	47.1948	-122.896
sps0266	47.2021	-122.899
sps0267	47.2096	-122.905
sps0268	47.2129	-122.911
sps1247	47.2048	-123.019
sps1248	47.206	-123.014
sps1249	47.2069	-123.026
sps1250	47.2083	-123.039
sps1251	47.2064	-123.045
sps1252	47.2059	-123.034
sps1253	47.2048	-123.027
sps1254	47.2236	-123.072
sps1255	47.2177	-123.081
sps1256	47.2115	-123.079
sps1257	47.2073	-123.07
sps1258	47.2038	-123.061
sps1259	47.204	-123.059
sps1260	47.2088	-123.069
sps1266	47.1832	-122.926
sps1267	47.1862	-122.934
sps1268	47.1919	-122.929
sps1269	47.1879	-122.922
sps1847	47.1688	-122.826
sps1848	47.1603	-122.829
sps1849	47.1516	-122.83
sps1850	47.1433	-122.833
sps1852	47.1459	-122.842
sps1853	47.1536	-122.836
sps1854	47.1614	-122.839
sps1859	47.1566	-122.876
sps2958	47.1285	-123.017
sps2954	47.1344	-123.014
sps1861	47.1497	-122.884
sps1862	47.1468	-122.894
sps1863	47.1435	-122.905
sps1864	47.1366	-122.908
sps1865	47.1281	-122.905
sps1866	47.1205	-122.9
sps1867	47.1121	-122.897
sps1868	47.1034	-122.898
sps1869	47.0954	-122.904
sps1870	47.0877	-122.91
sps1871	47.0803	-122.916
sps1874	47.0775	-122.925
sps1875	47.0849	-122.933
sps1876	47.0924	-122.93
sps1877	47.0989	-122.93
sps1878	47.1068	-122.923
sps1879	47.1159	-122.922
sps1880	47.1247	-122.923
sps1881	47.1334	-122.925
sps1882	47.1421	-122.925
sps1883	47.1477	-122.927
sps1884	47.142	-122.932
sps1885	47.1344	-122.938
sps1886	47.1269	-122.944
sps1887	47.1182	-122.943
sps1888	47.1101	-122.941
sps1889	47.1031	-122.948
sps1890	47.0981	-122.958
sps1893	47.1026	-122.967
sps1894	47.1063	-122.956
sps1895	47.1137	-122.96
sps1896	47.1217	-122.961
sps1897	47.1301	-122.958
sps1898	47.1371	-122.95
sps1899	47.1435	-122.943
sps1900	47.1489	-122.933
sps1901	47.1555	-122.925
sps1902	47.163	-122.918
sps1903	47.1707	-122.916
sps1904	47.1759	-122.925
sps1905	47.1807	-122.935
sps1906	47.1872	-122.941
sps1907	47.1812	-122.942
sps1908	47.1721	-122.944
sps1909	47.166	-122.952
sps1910	47.16	-122.96
sps1911	47.153	-122.968
sps1912	47.1498	-122.978
sps1913	47.1498	-122.99
sps1914	47.1468	-123.002
sps1917	47.1391	-123.016
sps1918	47.1482	-123.014
sps1919	47.1546	-123.006
sps1920	47.1572	-122.994
sps1921	47.1608	-122.984
sps2949	47.0971	-122.977
sps2950	47.0938	-122.969
sps2951	47.14	-123.009
sps9997	47.0921	-122.923
sps9998	47.173	-122.838
sps9999	47.2027	-122.607
sps2953	47.0834	-122.988
sps2952	47.0843	-122.99
sps2955	47.1271	-123.02
sps2956	47.1205	-123.024
sps2957	47.1216	-123.019
sps3271	47.0565	-122.908
sps2960	47.073	-122.913
sps3261	47.0654	-122.908
sps3280	47.0654	-122.91
sps3270	47.0571	-122.906
sps3273	47.2149	-123.076
sps1922	47.1669	-122.979
sps1923	47.1682	-122.971
sps1924	47.1707	-122.96
sps1925	47.1783	-122.954
sps1926	47.1867	-122.951
sps1927	47.1925	-122.942
sps1928	47.1978	-122.931
sps1929	47.2034	-122.933
sps1930	47.2053	-122.933
sps1931	47.2093	-122.933
sps1932	47.2163	-122.937
sps1933	47.2245	-122.936
sps1934	47.233	-122.933
sps1935	47.2419	-122.933
sps1936	47.2488	-122.928
sps1937	47.2579	-122.927
sps1938	47.2665	-122.926
sps1939	47.2752	-122.927
sps1940	47.2827	-122.922
sps1941	47.2882	-122.913
sps1942	47.2918	-122.902
sps1943	47.2932	-122.89
sps1944	47.2977	-122.879
sps1945	47.3021	-122.87
sps1946	47.3074	-122.861
sps2930	47.1811	-122.921
sps2931	47.1803	-122.918
sps2940	47.2053	-123.006
sps2941	47.2069	-123.005
sps2942	47.2075	-123.011
sps2945	47.2025	-122.954
sps2946	47.2034	-122.948
sps2947	47.2026	-122.952
sps2948	47.0705	-122.917

## Sheet: Kelp observations
SITE_CODE	kelp	surveydate	study_type	biblio_ref
core006	0	1878	nav	US Coast Survey. Topographic sheet. Register No. 1674. Section XI. Carrs Inlet, Wash. Ter. 1877-78. Available from: http://riverhistory.ess.washington.edu/tsheets/framedex.htm
core006	0	1911	kelp	Cameron F. Potash from kelp. Washington, DC: US Govt. Print. Off.; 1915. Available from: https://catalog.lib.uchicago.edu/vufind/Record/3318402
core006	0	1935	nav	US Coast and Geodetic Survey. Hydrographic survey No. 6105. North End of Carr Inlet, Puget Sound, Washington. Department of Commerce; 1935. Available from: https://maps.ngdc.noaa.gov/viewers/bathymetry/
core006	0	1978	kelp	Washington Department of Wildlife. Original field mapping of kelp for the Coastal Zone Atlas: Thom, Ronald M. Hallum, Loann. 1990. Long-term changes in the areal extent of tidal marshes, eelgrass meadows and kelp forests of Puget Sound. Wetland Ecosystem
core006	0	1997	kelp	Nearshore Habitat Program. The Washington State ShoreZone Inventory. Olympia, WA.: Washington State Department of Natural Resources; 2001. Available from: https://www.dnr.wa.gov/programs-and-services/aquatics/aquatic-science/nearshore-habitat-inventory
core006	0	2013	kelp	Berry H. Assessment of bull kelp at Squaxin Island in 2013, 2014 and 2016. Olympia, WA: Washington State Department of Natural Resources Nearshore Habitat Program; 2017. p. 39. Available from: https://www.dnr.wa.gov/programs-and-services/aquatics/aquatic
core006	0	2017	kelp	Berry H, Calloway M, Ledbetter J. Bull kelp monitoring in South Puget Sound in 2017 and 2018. Olympia, WA: Washington State Department of Natural Resources Nearshore Habitat Program; 2019. p. 72. Available from: https://www.dnr.wa.gov/programs-and-servic
cps0219	1	1878	nav	US Coast Survey. Topographic sheet. Register No. 1672. Section XI. Topography of Puget Sound, Wash. Ter. from Nisqually River to Totten Inlet. 1878. Available from: http://riverhistory.ess.washington.edu/tsheets/framedex.htm
cps0219	0	1911	kelp	Cameron F. Potash from kelp. Washington, DC: US Govt. Print. Off.; 1915. Available from: https://catalog.lib.uchicago.edu/vufind/Record/3318402
cps0219	1	1936	nav	US Coast and Geodetic Survey. Hydrographic survey No. 6197. Devils Head to Dana Passage and Henderson Inlet, Puget Sound, Washington. Department of Commerce; 1936. Available from: https://maps.ngdc.noaa.gov/viewers/bathymetry/
cps0219	0	1978	kelp	Washington Department of Wildlife. Original field mapping of kelp for the Coastal Zone Atlas: Thom, Ronald M. Hallum, Loann. 1990. Long-term changes in the areal extent of tidal marshes, eelgrass meadows and kelp forests of Puget Sound. Wetland Ecosystem
cps0219	0	1996	nav	National Ocean Service. Hydrographic Sheet Descriptive Report. Register No. 10684. Dana Passage. US Department of Commerce, National Oceanic and Atmospheric Administration; 1996. Available from: https://maps.ngdc.noaa.gov/viewers/bathymetry/
cps0219	0	1999	kelp	Nearshore Habitat Program. The Washington State ShoreZone Inventory. Olympia, WA.: Washington State Department of Natural Resources; 2001. Available from: https://www.dnr.wa.gov/programs-and-services/aquatics/aquatic-science/nearshore-habitat-inventory
cps0219	0	2013	kelp	Berry H. Assessment of bull kelp at Squaxin Island in 2013, 2014 and 2016. Olympia, WA: Washington State Department of Natural Resources Nearshore Habitat Program; 2017. p. 39. Available from: https://www.dnr.wa.gov/programs-and-services/aquatics/aquatic
cps0219	0	2017	kelp	Berry H, Calloway M, Ledbetter J. Bull kelp monitoring in South Puget Sound in 2017 and 2018. Olympia, WA: Washington State Department of Natural Resources Nearshore Habitat Program; 2019. p. 72. Available from: https://www.dnr.wa.gov/programs-and-servic
cps0220	1	1878	nav	US Coast Survey. Topographic sheet. Register No. 1672. Section XI. Topography of Puget Sound, Wash. Ter. from Nisqually River to Totten Inlet. 1878. Available from: http://riverhistory.ess.washington.edu/tsheets/framedex.htm
cps0220	0	1911	kelp	Cameron F. Potash from kelp. Washington, DC: US Govt. Print. Off.; 1915. Available from: https://catalog.lib.uchicago.edu/vufind/Record/3318402
cps0220	0	1936	nav	US Coast and Geodetic Survey. Hydrographic survey No. 6197. Devils Head to Dana Passage and Henderson Inlet, Puget Sound, Washington. Department of Commerce; 1936. Available from: https://maps.ngdc.noaa.gov/viewers/bathymetry/
cps0220	0	1978	kelp	Washington Department of Wildlife. Original field mapping of kelp for the Coastal Zone Atlas: Thom, Ronald M. Hallum, Loann. 1990. Long-term changes in the areal extent of tidal marshes, eelgrass meadows and kelp forests of Puget Sound. Wetland Ecosystem
cps0220	0	1996	nav	National Ocean Service. Hydrographic Sheet Descriptive Report. Register No. 10684. Dana Passage. US Department of Commerce, National Oceanic and Atmospheric Administration; 1996. Available from: https://maps.ngdc.noaa.gov/viewers/bathymetry/
cps0220	0	1999	kelp	Nearshore Habitat Program. The Washington State ShoreZone Inventory. Olympia, WA.: Washington State Department of Natural Resources; 2001. Available from: https://www.dnr.wa.gov/programs-and-services/aquatics/aquatic-science/nearshore-habitat-inventory
cps0220	0	2013	kelp	Berry H. Assessment of bull kelp at Squaxin Island in 2013, 2014 and 2016. Olympia, WA: Washington State Department of Natural Resources Nearshore Habitat Program; 2017. p. 39. Available from: https://www.dnr.wa.gov/programs-and-services/aquatics/aquatic
cps0220	0	2017	kelp	Berry H, Calloway M, Ledbetter J. Bull kelp monitoring in South Puget Sound in 2017 and 2018. Olympia, WA: Washington State Department of Natural Resources Nearshore Habitat Program; 2019. p. 72. Available from: https://www.dnr.wa.gov/programs-and-servic
cps0221	1	1878	nav	US Coast Survey. Topographic sheet. Register No. 1672. Section XI. Topography of Puget Sound, Wash. Ter. from Nisqually River to Totten Inlet. 1878. Available from: http://riverhistory.ess.washington.edu/tsheets/framedex.htm
cps0221	0	1911	kelp	Cameron F. Potash from kelp. Washington, DC: US Govt. Print. Off.; 1915. Available from: https://catalog.lib.uchicago.edu/vufind/Record/3318402
cps0221	0	1936	nav	US Coast and Geodetic Survey. Hydrographic survey No. 6197. Devils Head to Dana Passage and Henderson Inlet, Puget Sound, Washington. Department of Commerce; 1936. Available from: https://maps.ngdc.noaa.gov/viewers/bathymetry/
cps0221	0	1978	kelp	Washington Department of Wildlife. Original field mapping of kelp for the Coastal Zone Atlas: Thom, Ronald M. Hallum, Loann. 1990. Long-term changes in the areal extent of tidal marshes, eelgrass meadows and kelp forests of Puget Sound. Wetland Ecosystem
cps0221	0	1999	kelp	Nearshore Habitat Program. The Washington State ShoreZone Inventory. Olympia, WA.: Washington State Department of Natural Resources; 2001. Available from: https://www.dnr.wa.gov/programs-and-services/aquatics/aquatic-science/nearshore-habitat-inventory
cps0221	0	2013	kelp	Berry H. Assessment of bull kelp at Squaxin Island in 2013, 2014 and 2016. Olympia, WA: Washington State Department of Natural Resources Nearshore Habitat Program; 2017. p. 39. Available from: https://www.dnr.wa.gov/programs-and-services/aquatics/aquatic
cps0221	0	2017	kelp	Berry H, Calloway M, Ledbetter J. Bull kelp monitoring in South Puget Sound in 2017 and 2018. Olympia, WA: Washington State Department of Natural Resources Nearshore Habitat Program; 2019. p. 72. Available from: https://www.dnr.wa.gov/programs-and-servic
cps0222	0	1878	nav	US Coast Survey. Topographic sheet. Register No. 1672. Section XI. Topography of Puget Sound, Wash. Ter. from Nisqually River to Totten Inlet. 1878. Available from: http://riverhistory.ess.washington.edu/tsheets/framedex.htm
cps0222	0	1911	kelp	Cameron F. Potash from kelp. Washington, DC: US Govt. Print. Off.; 1915. Available from: https://catalog.lib.uchicago.edu/vufind/Record/3318402
cps0222	0	1936	nav	US Coast and Geodetic Survey. Hydrographic survey No. 6197. Devils Head to Dana Passage and Henderson Inlet, Puget Sound, Washington. Department of Commerce; 1936. Available from: https://maps.ngdc.noaa.gov/viewers/bathymetry/
cps0222	0	1978	kelp	Washington Department of Wildlife. Original field mapping of kelp for the Coastal Zone Atlas: Thom, Ronald M. Hallum, Loann. 1990. Long-term changes in the areal extent of tidal marshes, eelgrass meadows and kelp forests of Puget Sound. Wetland Ecosystem
cps0222	0	1999	kelp	Nearshore Habitat Program. The Washington State ShoreZone Inventory. Olympia, WA.: Washington State Department of Natural Resources; 2001. Available from: https://www.dnr.wa.gov/programs-and-services/aquatics/aquatic-science/nearshore-habitat-inventory
cps0222	0	2013	kelp	Berry H. Assessment of bull kelp at Squaxin Island in 2013, 2014 and 2016. Olympia, WA: Washington State Department of Natural Resources Nearshore Habitat Program; 2017. p. 39. Available from: https://www.dnr.wa.gov/programs-and-services/aquatics/aquatic
cps0222	0	2017	kelp	Berry H, Calloway M, Ledbetter J. Bull kelp monitoring in South Puget Sound in 2017 and 2018. Olympia, WA: Washington State Department of Natural Resources Nearshore Habitat Program; 2019. p. 72. Available from: https://www.dnr.wa.gov/programs-and-servic
cps0223	0	1878	nav	US Coast Survey. Topographic sheet. Register No. 1672. Section XI. Topography of Puget Sound, Wash. Ter. from Nisqually River to Totten Inlet. 1878. Available from: http://riverhistory.ess.washington.edu/tsheets/framedex.htm
cps0223	0	1911	kelp	Cameron F. Potash from kelp. Washington, DC: US Govt. Print. Off.; 1915. Available from: https://catalog.lib.uchicago.edu/vufind/Record/3318402
cps0223	0	1936	nav	US Coast and Geodetic Survey. Hydrographic survey No. 6197. Devils Head to Dana Passage and Henderson Inlet, Puget Sound, Washington. Department of Commerce; 1936. Available from: https://maps.ngdc.noaa.gov/viewers/bathymetry/
cps0223	0	1978	kelp	Washington Department of Wildlife. Original field mapping of kelp for the Coastal Zone Atlas: Thom, Ronald M. Hallum, Loann. 1990. Long-term changes in the areal extent of tidal marshes, eelgrass meadows and kelp forests of Puget Sound. Wetland Ecosystem
cps0223	0	1999	kelp	Nearshore Habitat Program. The Washington State ShoreZone Inventory. Olympia, WA.: Washington State Department of Natural Resources; 2001. Available from: https://www.dnr.wa.gov/programs-and-services/aquatics/aquatic-science/nearshore-habitat-inventory
cps0223	0	2013	kelp	Berry H. Assessment of bull kelp at Squaxin Island in 2013, 2014 and 2016. Olympia, WA: Washington State Department of Natural Resources Nearshore Habitat Program; 2017. p. 39. Available from: https://www.dnr.wa.gov/programs-and-services/aquatics/aquatic
cps0223	0	2017	kelp	Berry H, Calloway M, Ledbetter J. Bull kelp monitoring in South Puget Sound in 2017 and 2018. Olympia, WA: Washington State Department of Natural Resources Nearshore Habitat Program; 2019. p. 72. Available from: https://www.dnr.wa.gov/programs-and-servic
cps0224	0	1878	nav	US Coast Survey. Topographic sheet. Register No. 1672. Section XI. Topography of Puget Sound, Wash. Ter. from Nisqually River to Totten Inlet. 1878. Available from: http://riverhistory.ess.washington.edu/tsheets/framedex.htm
cps0224	0	1911	kelp	Cameron F. Potash from kelp. Washington, DC: US Govt. Print. Off.; 1915. Available from: https://catalog.lib.uchicago.edu/vufind/Record/3318402
cps0224	0	1935	nav	US Coast and Geodetic Survey. Hydrographic Sheet Register No. 6107. Case Inlet, Puget Sound, Washington. US Department of Commerce, National Oceanic and Atmospheric Administration; 1935. Available from: https://maps.ngdc.noaa.gov/viewers/bathymetry/
cps0224	0	1978	kelp	Washington Department of Wildlife. Original field mapping of kelp for the Coastal Zone Atlas: Thom, Ronald M. Hallum, Loann. 1990. Long-term changes in the areal extent of tidal marshes, eelgrass meadows and kelp forests of Puget Sound. Wetland Ecosystem
cps0224	0	1999	kelp	Nearshore Habitat Program. The Washington State ShoreZone Inventory. Olympia, WA.: Washington State Department of Natural Resources; 2001. Available from: https://www.dnr.wa.gov/programs-and-services/aquatics/aquatic-science/nearshore-habitat-inventory
cps0224	0	2013	kelp	Berry H. Assessment of bull kelp at Squaxin Island in 2013, 2014 and 2016. Olympia, WA: Washington State Department of Natural Resources Nearshore Habitat Program; 2017. p. 39. Available from: https://www.dnr.wa.gov/programs-and-services/aquatics/aquatic
cps0224	0	2017	kelp	Berry H, Calloway M, Ledbetter J. Bull kelp monitoring in South Puget Sound in 2017 and 2018. Olympia, WA: Washington State Department of Natural Resources Nearshore Habitat Program; 2019. p. 72. Available from: https://www.dnr.wa.gov/programs-and-servic
cps0225	0	1878	nav	US Coast Survey. Topographic sheet. Register No. 1672. Section XI. Topography of Puget Sound, Wash. Ter. from Nisqually River to Totten Inlet. 1878. Available from: http://riverhistory.ess.washington.edu/tsheets/framedex.htm
cps0225	0	1911	kelp	Cameron F. Potash from kelp. Washington, DC: US Govt. Print. Off.; 1915. Available from: https://catalog.lib.uchicago.edu/vufind/Record/3318402
cps0225	0	1935	nav	US Coast and Geodetic Survey. Hydrographic Sheet Register No. 6107. Case Inlet, Puget Sound, Washington. US Department of Commerce, National Oceanic and Atmospheric Administration; 1935. Available from: https://maps.ngdc.noaa.gov/viewers/bathymetry/
cps0225	0	1978	kelp	Washington Department of Wildlife. Original field mapping of kelp for the Coastal Zone Atlas: Thom, Ronald M. Hallum, Loann. 1990. Long-term changes in the areal extent of tidal marshes, eelgrass meadows and kelp forests of Puget Sound. Wetland Ecosystem
cps0225	0	1999	kelp	Nearshore Habitat Program. The Washington State ShoreZone Inventory. Olympia, WA.: Washington State Department of Natural Resources; 2001. Available from: https://www.dnr.wa.gov/programs-and-services/aquatics/aquatic-science/nearshore-habitat-inventory
cps0225	0	2013	kelp	Berry H. Assessment of bull kelp at Squaxin Island in 2013, 2014 and 2016. Olympia, WA: Washington State Department of Natural Resources Nearshore Habitat Program; 2017. p. 39. Available from: https://www.dnr.wa.gov/programs-and-services/aquatics/aquatic
cps0225	0	2017	kelp	Berry H, Calloway M, Ledbetter J. Bull kelp monitoring in South Puget Sound in 2017 and 2018. Olympia, WA: Washington State Department of Natural Resources Nearshore Habitat Program; 2019. p. 72. Available from: https://www.dnr.wa.gov/programs-and-servic
cps0226	0	1878	nav	US Coast Survey. Topographic sheet. Register No. 1672. Section XI. Topography of Puget Sound, Wash. Ter. from Nisqually River to Totten Inlet. 1878. Available from: http://riverhistory.ess.washington.edu/tsheets/framedex.htm
cps0226	0	1879	nav	US Coast and Geodetic Survey. Topographic sheet. Register No. 1528. Case's Inlet from it's head to Herron Island and Pickering Passage, Puget Sound. 1879-1880. Available from: http://riverhistory.ess.washington.edu/tsheets/framedex.htm
cps0226	0	1911	kelp	Cameron F. Potash from kelp. Washington, DC: US Govt. Print. Off.; 1915. Available from: https://catalog.lib.uchicago.edu/vufind/Record/3318402
cps0226	0	1935	nav	US Coast and Geodetic Survey. Hydrographic Sheet Register No. 6107. Case Inlet, Puget Sound, Washington. US Department of Commerce, National Oceanic and Atmospheric Administration; 1935. Available from: https://maps.ngdc.noaa.gov/viewers/bathymetry/
cps0226	0	1978	kelp	Washington Department of Wildlife. Original field mapping of kelp for the Coastal Zone Atlas: Thom, Ronald M. Hallum, Loann. 1990. Long-term changes in the areal extent of tidal marshes, eelgrass meadows and kelp forests of Puget Sound. Wetland Ecosystem
cps0226	0	1999	kelp	Nearshore Habitat Program. The Washington State ShoreZone Inventory. Olympia, WA.: Washington State Department of Natural Resources; 2001. Available from: https://www.dnr.wa.gov/programs-and-services/aquatics/aquatic-science/nearshore-habitat-inventory
cps0226	0	2013	kelp	Berry H. Assessment of bull kelp at Squaxin Island in 2013, 2014 and 2016. Olympia, WA: Washington State Department of Natural Resources Nearshore Habitat Program; 2017. p. 39. Available from: https://www.dnr.wa.gov/programs-and-services/aquatics/aquatic
cps0226	0	2017	kelp	Berry H, Calloway M, Ledbetter J. Bull kelp monitoring in South Puget Sound in 2017 and 2018. Olympia, WA: Washington State Department of Natural Resources Nearshore Habitat Program; 2019. p. 72. Available from: https://www.dnr.wa.gov/programs-and-servic
cps0227	0	1879	nav	US Coast and Geodetic Survey. Topographic sheet. Register No. 1528. Case's Inlet from it's head to Herron Island and Pickering Passage, Puget Sound. 1879-1880. Available from: http://riverhistory.ess.washington.edu/tsheets/framedex.htm
cps0227	0	1911	kelp	Cameron F. Potash from kelp. Washington, DC: US Govt. Print. Off.; 1915. Available from: https://catalog.lib.uchicago.edu/vufind/Record/3318402
cps0227	0	1935	nav	US Coast and Geodetic Survey. Hydrographic Sheet Register No. 6107. Case Inlet, Puget Sound, Washington. US Department of Commerce, National Oceanic and Atmospheric Administration; 1935. Available from: https://maps.ngdc.noaa.gov/viewers/bathymetry/
cps0227	0	1978	kelp	Washington Department of Wildlife. Original field mapping of kelp for the Coastal Zone Atlas: Thom, Ronald M. Hallum, Loann. 1990. Long-term changes in the areal extent of tidal marshes, eelgrass meadows and kelp forests of Puget Sound. Wetland Ecosystem
cps0227	0	1999	kelp	Nearshore Habitat Program. The Washington State ShoreZone Inventory. Olympia, WA.: Washington State Department of Natural Resources; 2001. Available from: https://www.dnr.wa.gov/programs-and-services/aquatics/aquatic-science/nearshore-habitat-inventory
cps0227	0	2013	kelp	Berry H. Assessment of bull kelp at Squaxin Island in 2013, 2014 and 2016. Olympia, WA: Washington State Department of Natural Resources Nearshore Habitat Program; 2017. p. 39. Available from: https://www.dnr.wa.gov/programs-and-services/aquatics/aquatic
cps0227	0	2017	kelp	Berry H, Calloway M, Ledbetter J. Bull kelp monitoring in South Puget Sound in 2017 and 2018. Olympia, WA: Washington State Department of Natural Resources Nearshore Habitat Program; 2019. p. 72. Available from: https://www.dnr.wa.gov/programs-and-servic
cps0228	0	1879	nav	US Coast and Geodetic Survey. Topographic sheet. Register No. 1528. Case's Inlet from it's head to Herron Island and Pickering Passage, Puget Sound. 1879-1880. Available from: http://riverhistory.ess.washington.edu/tsheets/framedex.htm
cps0228	0	1911	kelp	Cameron F. Potash from kelp. Washington, DC: US Govt. Print. Off.; 1915. Available from: https://catalog.lib.uchicago.edu/vufind/Record/3318402
cps0228	0	1935	nav	US Coast and Geodetic Survey. Hydrographic Sheet Register No. 6107. Case Inlet, Puget Sound, Washington. US Department of Commerce, National Oceanic and Atmospheric Administration; 1935. Available from: https://maps.ngdc.noaa.gov/viewers/bathymetry/
cps0228	0	1978	kelp	Washington Department of Wildlife. Original field mapping of kelp for the Coastal Zone Atlas: Thom, Ronald M. Hallum, Loann. 1990. Long-term changes in the areal extent of tidal marshes, eelgrass meadows and kelp forests of Puget Sound. Wetland Ecosystem
cps0228	0	1999	kelp	Nearshore Habitat Program. The Washington State ShoreZone Inventory. Olympia, WA.: Washington State Department of Natural Resources; 2001. Available from: https://www.dnr.wa.gov/programs-and-services/aquatics/aquatic-science/nearshore-habitat-inventory
cps0228	0	2013	kelp	Berry H. Assessment of bull kelp at Squaxin Island in 2013, 2014 and 2016. Olympia, WA: Washington State Department of Natural Resources Nearshore Habitat Program; 2017. p. 39. Available from: https://www.dnr.wa.gov/programs-and-services/aquatics/aquatic
cps0228	0	2017	kelp	Berry H, Calloway M, Ledbetter J. Bull kelp monitoring in South Puget Sound in 2017 and 2018. Olympia, WA: Washington State Department of Natural Resources Nearshore Habitat Program; 2019. p. 72. Available from: https://www.dnr.wa.gov/programs-and-servic
cps0229	0	1879	nav	US Coast and Geodetic Survey. Topographic sheet. Register No. 1528. Case's Inlet from it's head to Herron Island and Pickering Passage, Puget Sound. 1879-1880. Available from: http://riverhistory.ess.washington.edu/tsheets/framedex.htm
cps0229	0	1911	kelp	Cameron F. Potash from kelp. Washington, DC: US Govt. Print. Off.; 1915. Available from: https://catalog.lib.uchicago.edu/vufind/Record/3318402
cps0229	0	1935	nav	US Coast and Geodetic Survey. Hydrographic Sheet Register No. 6107. Case Inlet, Puget Sound, Washington. US Department of Commerce, National Oceanic and Atmospheric Administration; 1935. Available from: https://maps.ngdc.noaa.gov/viewers/bathymetry/
cps0229	0	1978	kelp	Washington Department of Wildlife. Original field mapping of kelp for the Coastal Zone Atlas: Thom, Ronald M. Hallum, Loann. 1990. Long-term changes in the areal extent of tidal marshes, eelgrass meadows and kelp forests of Puget Sound. Wetland Ecosystem
cps0229	0	1999	kelp	Nearshore Habitat Program. The Washington State ShoreZone Inventory. Olympia, WA.: Washington State Department of Natural Resources; 2001. Available from: https://www.dnr.wa.gov/programs-and-services/aquatics/aquatic-science/nearshore-habitat-inventory
cps0229	0	2013	kelp	Berry H. Assessment of bull kelp at Squaxin Island in 2013, 2014 and 2016. Olympia, WA: Washington State Department of Natural Resources Nearshore Habitat Program; 2017. p. 39. Available from: https://www.dnr.wa.gov/programs-and-services/aquatics/aquatic
cps0229	0	2017	kelp	Berry H, Calloway M, Ledbetter J. Bull kelp monitoring in South Puget Sound in 2017 and 2018. Olympia, WA: Washington State Department of Natural Resources Nearshore Habitat Program; 2019. p. 72. Available from: https://www.dnr.wa.gov/programs-and-servic
cps0230	0	1879	nav	US Coast and Geodetic Survey. Topographic sheet. Register No. 1528. Case's Inlet from it's head to Herron Island and Pickering Passage, Puget Sound. 1879-1880. Available from: http://riverhistory.ess.washington.edu/tsheets/framedex.htm
cps0230	0	1911	kelp	Cameron F. Potash from kelp. Washington, DC: US Govt. Print. Off.; 1915. Available from: https://catalog.lib.uchicago.edu/vufind/Record/3318402
cps0230	0	1935	nav	US Coast and Geodetic Survey. Hydrographic Sheet Register No. 6107. Case Inlet, Puget Sound, Washington. US Department of Commerce, National Oceanic and Atmospheric Administration; 1935. Available from: https://maps.ngdc.noaa.gov/viewers/bathymetry/
cps0230	0	1978	kelp	Washington Department of Wildlife. Original field mapping of kelp for the Coastal Zone Atlas: Thom, Ronald M. Hallum, Loann. 1990. Long-term changes in the areal extent of tidal marshes, eelgrass meadows and kelp forests of Puget Sound. Wetland Ecosystem
cps0230	0	1999	kelp	Nearshore Habitat Program. The Washington State ShoreZone Inventory. Olympia, WA.: Washington State Department of Natural Resources; 2001. Available from: https://www.dnr.wa.gov/programs-and-services/aquatics/aquatic-science/nearshore-habitat-inventory
cps0230	0	2013	kelp	Berry H. Assessment of bull kelp at Squaxin Island in 2013, 2014 and 2016. Olympia, WA: Washington State Department of Natural Resources Nearshore Habitat Program; 2017. p. 39. Available from: https://www.dnr.wa.gov/programs-and-services/aquatics/aquatic
cps0230	0	2017	kelp	Berry H, Calloway M, Ledbetter J. Bull kelp monitoring in South Puget Sound in 2017 and 2018. Olympia, WA: Washington State Department of Natural Resources Nearshore Habitat Program; 2019. p. 72. Available from: https://www.dnr.wa.gov/programs-and-servic
cps0231	0	1879	nav	US Coast and Geodetic Survey. Topographic sheet. Register No. 1528. Case's Inlet from it's head to Herron Island and Pickering Passage, Puget Sound. 1879-1880. Available from: http://riverhistory.ess.washington.edu/tsheets/framedex.htm
cps0231	0	1911	kelp	Cameron F. Potash from kelp. Washington, DC: US Govt. Print. Off.; 1915. Available from: https://catalog.lib.uchicago.edu/vufind/Record/3318402
cps0231	0	1935	nav	US Coast and Geodetic Survey. Hydrographic Sheet Register No. 6107. Case Inlet, Puget Sound, Washington. US Department of Commerce, National Oceanic and Atmospheric Administration; 1935. Available from: https://maps.ngdc.noaa.gov/viewers/bathymetry/
cps0231	0	1978	kelp	Washington Department of Wildlife. Original field mapping of kelp for the Coastal Zone Atlas: Thom, Ronald M. Hallum, Loann. 1990. Long-term changes in the areal extent of tidal marshes, eelgrass meadows and kelp forests of Puget Sound. Wetland Ecosystem
cps0231	0	1999	kelp	Nearshore Habitat Program. The Washington State ShoreZone Inventory. Olympia, WA.: Washington State Department of Natural Resources; 2001. Available from: https://www.dnr.wa.gov/programs-and-services/aquatics/aquatic-science/nearshore-habitat-inventory
cps0231	0	2013	kelp	Berry H. Assessment of bull kelp at Squaxin Island in 2013, 2014 and 2016. Olympia, WA: Washington State Department of Natural Resources Nearshore Habitat Program; 2017. p. 39. Available from: https://www.dnr.wa.gov/programs-and-services/aquatics/aquatic
cps0231	0	2017	kelp	Berry H, Calloway M, Ledbetter J. Bull kelp monitoring in South Puget Sound in 2017 and 2018. Olympia, WA: Washington State Department of Natural Resources Nearshore Habitat Program; 2019. p. 72. Available from: https://www.dnr.wa.gov/programs-and-servic
cps0232	0	1879	nav	US Coast and Geodetic Survey. Topographic sheet. Register No. 1528. Case's Inlet from it's head to Herron Island and Pickering Passage, Puget Sound. 1879-1880. Available from: http://riverhistory.ess.washington.edu/tsheets/framedex.htm
cps0232	0	1911	kelp	Cameron F. Potash from kelp. Washington, DC: US Govt. Print. Off.; 1915. Available from: https://catalog.lib.uchicago.edu/vufind/Record/3318402
cps0232	0	1935	nav	US Coast and Geodetic Survey. Hydrographic Sheet Register No. 6107. Case Inlet, Puget Sound, Washington. US Department of Commerce, National Oceanic and Atmospheric Administration; 1935. Available from: https://maps.ngdc.noaa.gov/viewers/bathymetry/
cps0232	0	1978	kelp	Washington Department of Wildlife. Original field mapping of kelp for the Coastal Zone Atlas: Thom, Ronald M. Hallum, Loann. 1990. Long-term changes in the areal extent of tidal marshes, eelgrass meadows and kelp forests of Puget Sound. Wetland Ecosystem
cps0232	0	1999	kelp	Nearshore Habitat Program. The Washington State ShoreZone Inventory. Olympia, WA.: Washington State Department of Natural Resources; 2001. Available from: https://www.dnr.wa.gov/programs-and-services/aquatics/aquatic-science/nearshore-habitat-inventory
cps0232	0	2013	kelp	Berry H. Assessment of bull kelp at Squaxin Island in 2013, 2014 and 2016. Olympia, WA: Washington State Department of Natural Resources Nearshore Habitat Program; 2017. p. 39. Available from: https://www.dnr.wa.gov/programs-and-services/aquatics/aquatic
cps0232	0	2017	kelp	Berry H, Calloway M, Ledbetter J. Bull kelp monitoring in South Puget Sound in 2017 and 2018. Olympia, WA: Washington State Department of Natural Resources Nearshore Habitat Program; 2019. p. 72. Available from: https://www.dnr.wa.gov/programs-and-servic
cps0233	0	1879	nav	US Coast and Geodetic Survey. Topographic sheet. Register No. 1528. Case's Inlet from it's head to Herron Island and Pickering Passage, Puget Sound. 1879-1880. Available from: http://riverhistory.ess.washington.edu/tsheets/framedex.htm
cps0233	0	1911	kelp	Cameron F. Potash from kelp. Washington, DC: US Govt. Print. Off.; 1915. Available from: https://catalog.lib.uchicago.edu/vufind/Record/3318402
cps0233	0	1935	nav	US Coast and Geodetic Survey. Hydrographic Sheet Register No. 6107. Case Inlet, Puget Sound, Washington. US Department of Commerce, National Oceanic and Atmospheric Administration; 1935. Available from: https://maps.ngdc.noaa.gov/viewers/bathymetry/
cps0233	0	1963	phy	Phillips R. Shallow subtidals surveys by scuba and snorkel at sites in Puget Sound for Seattle Pacific College and University of Washington. Seattle, WA:1962-63. p. 146. Available from: http://https://www.dnr.wa.gov/publications/aqr_nrsh_phillips_dive_lo
cps0233	0	1978	kelp	Washington Department of Wildlife. Original field mapping of kelp for the Coastal Zone Atlas: Thom, Ronald M. Hallum, Loann. 1990. Long-term changes in the areal extent of tidal marshes, eelgrass meadows and kelp forests of Puget Sound. Wetland Ecosystem
cps0233	0	1999	kelp	Nearshore Habitat Program. The Washington State ShoreZone Inventory. Olympia, WA.: Washington State Department of Natural Resources; 2001. Available from: https://www.dnr.wa.gov/programs-and-services/aquatics/aquatic-science/nearshore-habitat-inventory
cps0233	0	2013	kelp	Berry H. Assessment of bull kelp at Squaxin Island in 2013, 2014 and 2016. Olympia, WA: Washington State Department of Natural Resources Nearshore Habitat Program; 2017. p. 39. Available from: https://www.dnr.wa.gov/programs-and-services/aquatics/aquatic
cps0233	0	2017	kelp	Berry H, Calloway M, Ledbetter J. Bull kelp monitoring in South Puget Sound in 2017 and 2018. Olympia, WA: Washington State Department of Natural Resources Nearshore Habitat Program; 2019. p. 72. Available from: https://www.dnr.wa.gov/programs-and-servic
cps0234	0	1879	nav	US Coast and Geodetic Survey. Topographic sheet. Register No. 1528. Case's Inlet from it's head to Herron Island and Pickering Passage, Puget Sound. 1879-1880. Available from: http://riverhistory.ess.washington.edu/tsheets/framedex.htm
cps0234	0	1911	kelp	Cameron F. Potash from kelp. Washington, DC: US Govt. Print. Off.; 1915. Available from: https://catalog.lib.uchicago.edu/vufind/Record/3318402
cps0234	0	1935	nav	US Coast and Geodetic Survey. Hydrographic Sheet Register No. 6107. Case Inlet, Puget Sound, Washington. US Department of Commerce, National Oceanic and Atmospheric Administration; 1935. Available from: https://maps.ngdc.noaa.gov/viewers/bathymetry/
cps0234	0	1978	kelp	Washington Department of Wildlife. Original field mapping of kelp for the Coastal Zone Atlas: Thom, Ronald M. Hallum, Loann. 1990. Long-term changes in the areal extent of tidal marshes, eelgrass meadows and kelp forests of Puget Sound. Wetland Ecosystem
cps0234	0	1999	kelp	Nearshore Habitat Program. The Washington State ShoreZone Inventory. Olympia, WA.: Washington State Department of Natural Resources; 2001. Available from: https://www.dnr.wa.gov/programs-and-services/aquatics/aquatic-science/nearshore-habitat-inventory
cps0234	0	2013	kelp	Berry H. Assessment of bull kelp at Squaxin Island in 2013, 2014 and 2016. Olympia, WA: Washington State Department of Natural Resources Nearshore Habitat Program; 2017. p. 39. Available from: https://www.dnr.wa.gov/programs-and-services/aquatics/aquatic
cps0234	0	2017	kelp	Berry H, Calloway M, Ledbetter J. Bull kelp monitoring in South Puget Sound in 2017 and 2018. Olympia, WA: Washington State Department of Natural Resources Nearshore Habitat Program; 2019. p. 72. Available from: https://www.dnr.wa.gov/programs-and-servic
cps0235	0	1879	nav	US Coast and Geodetic Survey. Topographic sheet. Register No. 1528. Case's Inlet from it's head to Herron Island and Pickering Passage, Puget Sound. 1879-1880. Available from: http://riverhistory.ess.washington.edu/tsheets/framedex.htm
cps0235	0	1911	kelp	Cameron F. Potash from kelp. Washington, DC: US Govt. Print. Off.; 1915. Available from: https://catalog.lib.uchicago.edu/vufind/Record/3318402
cps0235	0	1935	nav	US Coast and Geodetic Survey. Hydrographic Sheet Register No. 6107. Case Inlet, Puget Sound, Washington. US Department of Commerce, National Oceanic and Atmospheric Administration; 1935. Available from: https://maps.ngdc.noaa.gov/viewers/bathymetry/
cps0235	0	1978	kelp	Washington Department of Wildlife. Original field mapping of kelp for the Coastal Zone Atlas: Thom, Ronald M. Hallum, Loann. 1990. Long-term changes in the areal extent of tidal marshes, eelgrass meadows and kelp forests of Puget Sound. Wetland Ecosystem
cps0235	0	1999	kelp	Nearshore Habitat Program. The Washington State ShoreZone Inventory. Olympia, WA.: Washington State Department of Natural Resources; 2001. Available from: https://www.dnr.wa.gov/programs-and-services/aquatics/aquatic-science/nearshore-habitat-inventory
cps0235	0	2013	kelp	Berry H. Assessment of bull kelp at Squaxin Island in 2013, 2014 and 2016. Olympia, WA: Washington State Department of Natural Resources Nearshore Habitat Program; 2017. p. 39. Available from: https://www.dnr.wa.gov/programs-and-services/aquatics/aquatic
cps0235	0	2017	kelp	Berry H, Calloway M, Ledbetter J. Bull kelp monitoring in South Puget Sound in 2017 and 2018. Olympia, WA: Washington State Department of Natural Resources Nearshore Habitat Program; 2019. p. 72. Available from: https://www.dnr.wa.gov/programs-and-servic
cps0236	0	1879	nav	US Coast and Geodetic Survey. Topographic sheet. Register No. 1528. Case's Inlet from it's head to Herron Island and Pickering Passage, Puget Sound. 1879-1880. Available from: http://riverhistory.ess.washington.edu/tsheets/framedex.htm
cps0236	0	1911	kelp	Cameron F. Potash from kelp. Washington, DC: US Govt. Print. Off.; 1915. Available from: https://catalog.lib.uchicago.edu/vufind/Record/3318402
cps0236	0	1935	nav	US Coast and Geodetic Survey. Hydrographic Sheet Register No. 6107. Case Inlet, Puget Sound, Washington. US Department of Commerce, National Oceanic and Atmospheric Administration; 1935. Available from: https://maps.ngdc.noaa.gov/viewers/bathymetry/
cps0236	0	1978	kelp	Washington Department of Wildlife. Original field mapping of kelp for the Coastal Zone Atlas: Thom, Ronald M. Hallum, Loann. 1990. Long-term changes in the areal extent of tidal marshes, eelgrass meadows and kelp forests of Puget Sound. Wetland Ecosystem
cps0236	0	1999	kelp	Nearshore Habitat Program. The Washington State ShoreZone Inventory. Olympia, WA.: Washington State Department of Natural Resources; 2001. Available from: https://www.dnr.wa.gov/programs-and-services/aquatics/aquatic-science/nearshore-habitat-inventory
cps0236	0	2013	kelp	Berry H. Assessment of bull kelp at Squaxin Island in 2013, 2014 and 2016. Olympia, WA: Washington State Department of Natural Resources Nearshore Habitat Program; 2017. p. 39. Available from: https://www.dnr.wa.gov/programs-and-services/aquatics/aquatic
cps0236	0	2017	kelp	Berry H, Calloway M, Ledbetter J. Bull kelp monitoring in South Puget Sound in 2017 and 2018. Olympia, WA: Washington State Department of Natural Resources Nearshore Habitat Program; 2019. p. 72. Available from: https://www.dnr.wa.gov/programs-and-servic
cps0237	0	1879	nav	US Coast and Geodetic Survey. Topographic sheet. Register No. 1528. Case's Inlet from it's head to Herron Island and Pickering Passage, Puget Sound. 1879-1880. Available from: http://riverhistory.ess.washington.edu/tsheets/framedex.htm
cps0237	0	1911	kelp	Cameron F. Potash from kelp. Washington, DC: US Govt. Print. Off.; 1915. Available from: https://catalog.lib.uchicago.edu/vufind/Record/3318402
cps0237	0	1936	nav	US Coast and Geodetic Survey. Hydrographic survey No. 6204. Pickering and Peale Passages, Puget Sound, Washington. Department of Commerce; 1936. Available from: https://maps.ngdc.noaa.gov/viewers/bathymetry/
cps0237	0	1978	kelp	Washington Department of Wildlife. Original field mapping of kelp for the Coastal Zone Atlas: Thom, Ronald M. Hallum, Loann. 1990. Long-term changes in the areal extent of tidal marshes, eelgrass meadows and kelp forests of Puget Sound. Wetland Ecosystem
cps0237	0	1999	kelp	Nearshore Habitat Program. The Washington State ShoreZone Inventory. Olympia, WA.: Washington State Department of Natural Resources; 2001. Available from: https://www.dnr.wa.gov/programs-and-services/aquatics/aquatic-science/nearshore-habitat-inventory
cps0237	0	2013	kelp	Berry H. Assessment of bull kelp at Squaxin Island in 2013, 2014 and 2016. Olympia, WA: Washington State Department of Natural Resources Nearshore Habitat Program; 2017. p. 39. Available from: https://www.dnr.wa.gov/programs-and-services/aquatics/aquatic
cps0237	0	2017	kelp	Berry H, Calloway M, Ledbetter J. Bull kelp monitoring in South Puget Sound in 2017 and 2018. Olympia, WA: Washington State Department of Natural Resources Nearshore Habitat Program; 2019. p. 72. Available from: https://www.dnr.wa.gov/programs-and-servic
cps0239	0	1879	nav	US Coast and Geodetic Survey. Topographic sheet. Register No. 1528. Case's Inlet from it's head to Herron Island and Pickering Passage, Puget Sound. 1879-1880. Available from: http://riverhistory.ess.washington.edu/tsheets/framedex.htm
cps0239	0	1911	kelp	Cameron F. Potash from kelp. Washington, DC: US Govt. Print. Off.; 1915. Available from: https://catalog.lib.uchicago.edu/vufind/Record/3318402
cps0239	0	1936	nav	US Coast and Geodetic Survey. Hydrographic survey No. 6204. Pickering and Peale Passages, Puget Sound, Washington. Department of Commerce; 1936. Available from: https://maps.ngdc.noaa.gov/viewers/bathymetry/
cps0239	0	1978	kelp	Washington Department of Wildlife. Original field mapping of kelp for the Coastal Zone Atlas: Thom, Ronald M. Hallum, Loann. 1990. Long-term changes in the areal extent of tidal marshes, eelgrass meadows and kelp forests of Puget Sound. Wetland Ecosystem
cps0239	0	1999	kelp	Nearshore Habitat Program. The Washington State ShoreZone Inventory. Olympia, WA.: Washington State Department of Natural Resources; 2001. Available from: https://www.dnr.wa.gov/programs-and-services/aquatics/aquatic-science/nearshore-habitat-inventory
cps0239	0	2013	kelp	Berry H. Assessment of bull kelp at Squaxin Island in 2013, 2014 and 2016. Olympia, WA: Washington State Department of Natural Resources Nearshore Habitat Program; 2017. p. 39. Available from: https://www.dnr.wa.gov/programs-and-services/aquatics/aquatic
cps0239	0	2017	kelp	Berry H, Calloway M, Ledbetter J. Bull kelp monitoring in South Puget Sound in 2017 and 2018. Olympia, WA: Washington State Department of Natural Resources Nearshore Habitat Program; 2019. p. 72. Available from: https://www.dnr.wa.gov/programs-and-servic
cps1192	0	1879	nav	US Coast and Geodetic Survey. Topographic sheet. Register No. 1528. Case's Inlet from it's head to Herron Island and Pickering Passage, Puget Sound. 1879-1880. Available from: http://riverhistory.ess.washington.edu/tsheets/framedex.htm
cps1192	0	1911	kelp	Cameron F. Potash from kelp. Washington, DC: US Govt. Print. Off.; 1915. Available from: https://catalog.lib.uchicago.edu/vufind/Record/3318402
cps1192	0	1935	nav	US Coast and Geodetic Survey. Hydrographic Sheet Register No. 6107. Case Inlet, Puget Sound, Washington. US Department of Commerce, National Oceanic and Atmospheric Administration; 1935. Available from: https://maps.ngdc.noaa.gov/viewers/bathymetry/
cps1192	0	1978	kelp	Washington Department of Wildlife. Original field mapping of kelp for the Coastal Zone Atlas: Thom, Ronald M. Hallum, Loann. 1990. Long-term changes in the areal extent of tidal marshes, eelgrass meadows and kelp forests of Puget Sound. Wetland Ecosystem
cps1192	0	1999	kelp	Nearshore Habitat Program. The Washington State ShoreZone Inventory. Olympia, WA.: Washington State Department of Natural Resources; 2001. Available from: https://www.dnr.wa.gov/programs-and-services/aquatics/aquatic-science/nearshore-habitat-inventory
cps1192	0	2013	kelp	Berry H. Assessment of bull kelp at Squaxin Island in 2013, 2014 and 2016. Olympia, WA: Washington State Department of Natural Resources Nearshore Habitat Program; 2017. p. 39. Available from: https://www.dnr.wa.gov/programs-and-services/aquatics/aquatic
cps1192	0	2017	kelp	Berry H, Calloway M, Ledbetter J. Bull kelp monitoring in South Puget Sound in 2017 and 2018. Olympia, WA: Washington State Department of Natural Resources Nearshore Habitat Program; 2019. p. 72. Available from: https://www.dnr.wa.gov/programs-and-servic
cps1193	0	1879	nav	US Coast and Geodetic Survey. Topographic sheet. Register No. 1528. Case's Inlet from it's head to Herron Island and Pickering Passage, Puget Sound. 1879-1880. Available from: http://riverhistory.ess.washington.edu/tsheets/framedex.htm
cps1193	0	1911	kelp	Cameron F. Potash from kelp. Washington, DC: US Govt. Print. Off.; 1915. Available from: https://catalog.lib.uchicago.edu/vufind/Record/3318402
cps1193	0	1935	nav	US Coast and Geodetic Survey. Hydrographic Sheet Register No. 6107. Case Inlet, Puget Sound, Washington. US Department of Commerce, National Oceanic and Atmospheric Administration; 1935. Available from: https://maps.ngdc.noaa.gov/viewers/bathymetry/
cps1193	0	1978	kelp	Washington Department of Wildlife. Original field mapping of kelp for the Coastal Zone Atlas: Thom, Ronald M. Hallum, Loann. 1990. Long-term changes in the areal extent of tidal marshes, eelgrass meadows and kelp forests of Puget Sound. Wetland Ecosystem
cps1193	0	1999	kelp	Nearshore Habitat Program. The Washington State ShoreZone Inventory. Olympia, WA.: Washington State Department of Natural Resources; 2001. Available from: https://www.dnr.wa.gov/programs-and-services/aquatics/aquatic-science/nearshore-habitat-inventory
cps1193	0	2013	kelp	Berry H. Assessment of bull kelp at Squaxin Island in 2013, 2014 and 2016. Olympia, WA: Washington State Department of Natural Resources Nearshore Habitat Program; 2017. p. 39. Available from: https://www.dnr.wa.gov/programs-and-services/aquatics/aquatic
cps1193	0	2017	kelp	Berry H, Calloway M, Ledbetter J. Bull kelp monitoring in South Puget Sound in 2017 and 2018. Olympia, WA: Washington State Department of Natural Resources Nearshore Habitat Program; 2019. p. 72. Available from: https://www.dnr.wa.gov/programs-and-servic
cps1194	0	1879	nav	US Coast and Geodetic Survey. Topographic sheet. Register No. 1528. Case's Inlet from it's head to Herron Island and Pickering Passage, Puget Sound. 1879-1880. Available from: http://riverhistory.ess.washington.edu/tsheets/framedex.htm
cps1194	0	1911	kelp	Cameron F. Potash from kelp. Washington, DC: US Govt. Print. Off.; 1915. Available from: https://catalog.lib.uchicago.edu/vufind/Record/3318402
cps1194	0	1935	nav	US Coast and Geodetic Survey. Hydrographic Sheet Register No. 6107. Case Inlet, Puget Sound, Washington. US Department of Commerce, National Oceanic and Atmospheric Administration; 1935. Available from: https://maps.ngdc.noaa.gov/viewers/bathymetry/
cps1194	0	1978	kelp	Washington Department of Wildlife. Original field mapping of kelp for the Coastal Zone Atlas: Thom, Ronald M. Hallum, Loann. 1990. Long-term changes in the areal extent of tidal marshes, eelgrass meadows and kelp forests of Puget Sound. Wetland Ecosystem
cps1194	0	1999	kelp	Nearshore Habitat Program. The Washington State ShoreZone Inventory. Olympia, WA.: Washington State Department of Natural Resources; 2001. Available from: https://www.dnr.wa.gov/programs-and-services/aquatics/aquatic-science/nearshore-habitat-inventory
cps1194	0	2013	kelp	Berry H. Assessment of bull kelp at Squaxin Island in 2013, 2014 and 2016. Olympia, WA: Washington State Department of Natural Resources Nearshore Habitat Program; 2017. p. 39. Available from: https://www.dnr.wa.gov/programs-and-services/aquatics/aquatic
cps1194	0	2017	kelp	Berry H, Calloway M, Ledbetter J. Bull kelp monitoring in South Puget Sound in 2017 and 2018. Olympia, WA: Washington State Department of Natural Resources Nearshore Habitat Program; 2019. p. 72. Available from: https://www.dnr.wa.gov/programs-and-servic
cps1195	0	1879	nav	US Coast and Geodetic Survey. Topographic sheet. Register No. 1528. Case's Inlet from it's head to Herron Island and Pickering Passage, Puget Sound. 1879-1880. Available from: http://riverhistory.ess.washington.edu/tsheets/framedex.htm
cps1195	0	1911	kelp	Cameron F. Potash from kelp. Washington, DC: US Govt. Print. Off.; 1915. Available from: https://catalog.lib.uchicago.edu/vufind/Record/3318402
cps1195	0	1935	nav	US Coast and Geodetic Survey. Hydrographic Sheet Register No. 6107. Case Inlet, Puget Sound, Washington. US Department of Commerce, National Oceanic and Atmospheric Administration; 1935. Available from: https://maps.ngdc.noaa.gov/viewers/bathymetry/
cps1195	0	1978	kelp	Washington Department of Wildlife. Original field mapping of kelp for the Coastal Zone Atlas: Thom, Ronald M. Hallum, Loann. 1990. Long-term changes in the areal extent of tidal marshes, eelgrass meadows and kelp forests of Puget Sound. Wetland Ecosystem
cps1195	0	1999	kelp	Nearshore Habitat Program. The Washington State ShoreZone Inventory. Olympia, WA.: Washington State Department of Natural Resources; 2001. Available from: https://www.dnr.wa.gov/programs-and-services/aquatics/aquatic-science/nearshore-habitat-inventory
cps1195	0	2013	kelp	Berry H. Assessment of bull kelp at Squaxin Island in 2013, 2014 and 2016. Olympia, WA: Washington State Department of Natural Resources Nearshore Habitat Program; 2017. p. 39. Available from: https://www.dnr.wa.gov/programs-and-services/aquatics/aquatic
cps1195	0	2017	kelp	Berry H, Calloway M, Ledbetter J. Bull kelp monitoring in South Puget Sound in 2017 and 2018. Olympia, WA: Washington State Department of Natural Resources Nearshore Habitat Program; 2019. p. 72. Available from: https://www.dnr.wa.gov/programs-and-servic
cps1196	0	1879	nav	US Coast and Geodetic Survey. Topographic sheet. Register No. 1528. Case's Inlet from it's head to Herron Island and Pickering Passage, Puget Sound. 1879-1880. Available from: http://riverhistory.ess.washington.edu/tsheets/framedex.htm
cps1196	0	1911	kelp	Cameron F. Potash from kelp. Washington, DC: US Govt. Print. Off.; 1915. Available from: https://catalog.lib.uchicago.edu/vufind/Record/3318402
cps1196	0	1935	nav	US Coast and Geodetic Survey. Hydrographic Sheet Register No. 6107. Case Inlet, Puget Sound, Washington. US Department of Commerce, National Oceanic and Atmospheric Administration; 1935. Available from: https://maps.ngdc.noaa.gov/viewers/bathymetry/
cps1196	0	1978	kelp	Washington Department of Wildlife. Original field mapping of kelp for the Coastal Zone Atlas: Thom, Ronald M. Hallum, Loann. 1990. Long-term changes in the areal extent of tidal marshes, eelgrass meadows and kelp forests of Puget Sound. Wetland Ecosystem
cps1196	0	1999	kelp	Nearshore Habitat Program. The Washington State ShoreZone Inventory. Olympia, WA.: Washington State Department of Natural Resources; 2001. Available from: https://www.dnr.wa.gov/programs-and-services/aquatics/aquatic-science/nearshore-habitat-inventory
cps1196	0	2013	kelp	Berry H. Assessment of bull kelp at Squaxin Island in 2013, 2014 and 2016. Olympia, WA: Washington State Department of Natural Resources Nearshore Habitat Program; 2017. p. 39. Available from: https://www.dnr.wa.gov/programs-and-services/aquatics/aquatic
cps1196	0	2017	kelp	Berry H, Calloway M, Ledbetter J. Bull kelp monitoring in South Puget Sound in 2017 and 2018. Olympia, WA: Washington State Department of Natural Resources Nearshore Habitat Program; 2019. p. 72. Available from: https://www.dnr.wa.gov/programs-and-servic
cps1197	0	1879	nav	US Coast and Geodetic Survey. Topographic sheet. Register No. 1528. Case's Inlet from it's head to Herron Island and Pickering Passage, Puget Sound. 1879-1880. Available from: http://riverhistory.ess.washington.edu/tsheets/framedex.htm
cps1197	0	1911	kelp	Cameron F. Potash from kelp. Washington, DC: US Govt. Print. Off.; 1915. Available from: https://catalog.lib.uchicago.edu/vufind/Record/3318402
cps1197	0	1935	nav	US Coast and Geodetic Survey. Hydrographic Sheet Register No. 6107. Case Inlet, Puget Sound, Washington. US Department of Commerce, National Oceanic and Atmospheric Administration; 1935. Available from: https://maps.ngdc.noaa.gov/viewers/bathymetry/
cps1197	0	1978	kelp	Washington Department of Wildlife. Original field mapping of kelp for the Coastal Zone Atlas: Thom, Ronald M. Hallum, Loann. 1990. Long-term changes in the areal extent of tidal marshes, eelgrass meadows and kelp forests of Puget Sound. Wetland Ecosystem
cps1197	0	1999	kelp	Nearshore Habitat Program. The Washington State ShoreZone Inventory. Olympia, WA.: Washington State Department of Natural Resources; 2001. Available from: https://www.dnr.wa.gov/programs-and-services/aquatics/aquatic-science/nearshore-habitat-inventory
cps1197	0	2013	kelp	Berry H. Assessment of bull kelp at Squaxin Island in 2013, 2014 and 2016. Olympia, WA: Washington State Department of Natural Resources Nearshore Habitat Program; 2017. p. 39. Available from: https://www.dnr.wa.gov/programs-and-services/aquatics/aquatic
cps1197	0	2017	kelp	Berry H, Calloway M, Ledbetter J. Bull kelp monitoring in South Puget Sound in 2017 and 2018. Olympia, WA: Washington State Department of Natural Resources Nearshore Habitat Program; 2019. p. 72. Available from: https://www.dnr.wa.gov/programs-and-servic
cps1198	0	1878	nav	US Coast Survey. Topographic sheet. Register No. 1671. Section XI. Puget Sound: from Pt. Defiance to Ketron Isd. Washington Territory, 1877-78. 1878. Available from: http://riverhistory.ess.washington.edu/tsheets/framedex.htm
cps1198	0	1911	kelp	Cameron F. Potash from kelp. Washington, DC: US Govt. Print. Off.; 1915. Available from: https://catalog.lib.uchicago.edu/vufind/Record/3318402
cps1198	0	1935	nav	US Coast and Geodetic Survey. Hydrographic survey No. 6102. Hale Passage, Puget Sound, Washington. Department of Commerce; 1935. Available from: https://maps.ngdc.noaa.gov/viewers/bathymetry/
cps1198	1	1978	kelp	Washington Department of Wildlife. Original field mapping of kelp for the Coastal Zone Atlas: Thom, Ronald M. Hallum, Loann. 1990. Long-term changes in the areal extent of tidal marshes, eelgrass meadows and kelp forests of Puget Sound. Wetland Ecosystem
cps1198	0	1999	kelp	Nearshore Habitat Program. The Washington State ShoreZone Inventory. Olympia, WA.: Washington State Department of Natural Resources; 2001. Available from: https://www.dnr.wa.gov/programs-and-services/aquatics/aquatic-science/nearshore-habitat-inventory
cps1198	0	2013	kelp	Berry H. Assessment of bull kelp at Squaxin Island in 2013, 2014 and 2016. Olympia, WA: Washington State Department of Natural Resources Nearshore Habitat Program; 2017. p. 39. Available from: https://www.dnr.wa.gov/programs-and-services/aquatics/aquatic
cps1198	0	2017	kelp	Berry H, Calloway M, Ledbetter J. Bull kelp monitoring in South Puget Sound in 2017 and 2018. Olympia, WA: Washington State Department of Natural Resources Nearshore Habitat Program; 2019. p. 72. Available from: https://www.dnr.wa.gov/programs-and-servic
cps1199	0	1878	nav	US Coast Survey. Topographic sheet. Register No. 1671. Section XI. Puget Sound: from Pt. Defiance to Ketron Isd. Washington Territory, 1877-78. 1878. Available from: http://riverhistory.ess.washington.edu/tsheets/framedex.htm
cps1199	0	1911	kelp	Cameron F. Potash from kelp. Washington, DC: US Govt. Print. Off.; 1915. Available from: https://catalog.lib.uchicago.edu/vufind/Record/3318402
cps1199	1	1935	nav	US Coast and Geodetic Survey. Hydrographic survey No. 6102. Hale Passage, Puget Sound, Washington. Department of Commerce; 1935. Available from: https://maps.ngdc.noaa.gov/viewers/bathymetry/
cps1199	1	1978	kelp	Washington Department of Wildlife. Original field mapping of kelp for the Coastal Zone Atlas: Thom, Ronald M. Hallum, Loann. 1990. Long-term changes in the areal extent of tidal marshes, eelgrass meadows and kelp forests of Puget Sound. Wetland Ecosystem
cps1199	1	1999	kelp	Nearshore Habitat Program. The Washington State ShoreZone Inventory. Olympia, WA.: Washington State Department of Natural Resources; 2001. Available from: https://www.dnr.wa.gov/programs-and-services/aquatics/aquatic-science/nearshore-habitat-inventory
cps1199	0	2013	kelp	Berry H. Assessment of bull kelp at Squaxin Island in 2013, 2014 and 2016. Olympia, WA: Washington State Department of Natural Resources Nearshore Habitat Program; 2017. p. 39. Available from: https://www.dnr.wa.gov/programs-and-services/aquatics/aquatic
cps1199	0	2017	kelp	Berry H, Calloway M, Ledbetter J. Bull kelp monitoring in South Puget Sound in 2017 and 2018. Olympia, WA: Washington State Department of Natural Resources Nearshore Habitat Program; 2019. p. 72. Available from: https://www.dnr.wa.gov/programs-and-servic
cps1200	1	1878	nav	US Coast Survey. Topographic sheet. Register No. 1671. Section XI. Puget Sound: from Pt. Defiance to Ketron Isd. Washington Territory, 1877-78. 1878. Available from: http://riverhistory.ess.washington.edu/tsheets/framedex.htm
cps1200	0	1911	kelp	Cameron F. Potash from kelp. Washington, DC: US Govt. Print. Off.; 1915. Available from: https://catalog.lib.uchicago.edu/vufind/Record/3318402
cps1200	1	1935	nav	US Coast and Geodetic Survey. Hydrographic survey No. 6104. Nisqually Reach to Fox Island, Puget Sound, Washington. Department of Commerce; 1935. Available from: https://maps.ngdc.noaa.gov/viewers/bathymetry/
cps1200	1	1978	kelp	Washington Department of Wildlife. Original field mapping of kelp for the Coastal Zone Atlas: Thom, Ronald M. Hallum, Loann. 1990. Long-term changes in the areal extent of tidal marshes, eelgrass meadows and kelp forests of Puget Sound. Wetland Ecosystem
cps1200	1	1992	fw	West JE. Personal communication regarding observations of Nereocystis luetkeana by the Washington Departmnent of Fish and Wildlife during rockfish surveys in South Puget Sound during the 1992 field year. Olympia, WA: Washington Department of Fisheries; 19
cps1200	1	1999	kelp	Nearshore Habitat Program. The Washington State ShoreZone Inventory. Olympia, WA.: Washington State Department of Natural Resources; 2001. Available from: https://www.dnr.wa.gov/programs-and-services/aquatics/aquatic-science/nearshore-habitat-inventory
cps1200	1	2013	kelp	Berry H. Assessment of bull kelp at Squaxin Island in 2013, 2014 and 2016. Olympia, WA: Washington State Department of Natural Resources Nearshore Habitat Program; 2017. p. 39. Available from: https://www.dnr.wa.gov/programs-and-services/aquatics/aquatic
cps1200	1	2017	kelp	Berry H, Calloway M, Ledbetter J. Bull kelp monitoring in South Puget Sound in 2017 and 2018. Olympia, WA: Washington State Department of Natural Resources Nearshore Habitat Program; 2019. p. 72. Available from: https://www.dnr.wa.gov/programs-and-servic
cps1200	1	2018	kelp	Berry H, Calloway M, Ledbetter J. Bull kelp monitoring in South Puget Sound in 2017 and 2018. Olympia, WA: Washington State Department of Natural Resources Nearshore Habitat Program; 2019. p. 72. Available from: https://www.dnr.wa.gov/programs-and-servic
cps1201	1	1878	nav	US Coast Survey. Topographic sheet. Register No. 1671. Section XI. Puget Sound: from Pt. Defiance to Ketron Isd. Washington Territory, 1877-78. 1878. Available from: http://riverhistory.ess.washington.edu/tsheets/framedex.htm
cps1201	1	1911	kelp	Cameron F. Potash from kelp. Washington, DC: US Govt. Print. Off.; 1915. Available from: https://catalog.lib.uchicago.edu/vufind/Record/3318402
cps1201	1	1935	nav	US Coast and Geodetic Survey. Hydrographic survey No. 6104. Nisqually Reach to Fox Island, Puget Sound, Washington. Department of Commerce; 1935. Available from: https://maps.ngdc.noaa.gov/viewers/bathymetry/
cps1201	1	1954	kelp	Washington State University. Kelp mapping in: Thom, Ronald M. Hallum, Loann. 1990. Long-term changes in the areal extent of tidal marshes, eelgrass meadows and kelp forests of Puget Sound. Wetland Ecosystem Team, Fisheries Research Institute, University
cps1201	1	1978	kelp	Washington Department of Wildlife. Original field mapping of kelp for the Coastal Zone Atlas: Thom, Ronald M. Hallum, Loann. 1990. Long-term changes in the areal extent of tidal marshes, eelgrass meadows and kelp forests of Puget Sound. Wetland Ecosystem
cps1201	1	1999	kelp	Nearshore Habitat Program. The Washington State ShoreZone Inventory. Olympia, WA.: Washington State Department of Natural Resources; 2001. Available from: https://www.dnr.wa.gov/programs-and-services/aquatics/aquatic-science/nearshore-habitat-inventory
cps1201	1	2013	kelp	Berry H. Assessment of bull kelp at Squaxin Island in 2013, 2014 and 2016. Olympia, WA: Washington State Department of Natural Resources Nearshore Habitat Program; 2017. p. 39. Available from: https://www.dnr.wa.gov/programs-and-services/aquatics/aquatic
cps1201	0	2017	kelp	Berry H, Calloway M, Ledbetter J. Bull kelp monitoring in South Puget Sound in 2017 and 2018. Olympia, WA: Washington State Department of Natural Resources Nearshore Habitat Program; 2019. p. 72. Available from: https://www.dnr.wa.gov/programs-and-servic
cps1202	1	1878	nav	US Coast Survey. Topographic sheet. Register No. 1671. Section XI. Puget Sound: from Pt. Defiance to Ketron Isd. Washington Territory, 1877-78. 1878. Available from: http://riverhistory.ess.washington.edu/tsheets/framedex.htm
cps1202	1	1911	kelp	Cameron F. Potash from kelp. Washington, DC: US Govt. Print. Off.; 1915. Available from: https://catalog.lib.uchicago.edu/vufind/Record/3318402
cps1202	1	1935	nav	US Coast and Geodetic Survey. Hydrographic survey No. 6104. Nisqually Reach to Fox Island, Puget Sound, Washington. Department of Commerce; 1935. Available from: https://maps.ngdc.noaa.gov/viewers/bathymetry/
cps1202	1	1954	kelp	Washington State University. Kelp mapping in: Thom, Ronald M. Hallum, Loann. 1990. Long-term changes in the areal extent of tidal marshes, eelgrass meadows and kelp forests of Puget Sound. Wetland Ecosystem Team, Fisheries Research Institute, University
cps1202	1	1978	kelp	Washington Department of Wildlife. Original field mapping of kelp for the Coastal Zone Atlas: Thom, Ronald M. Hallum, Loann. 1990. Long-term changes in the areal extent of tidal marshes, eelgrass meadows and kelp forests of Puget Sound. Wetland Ecosystem
cps1202	1	1992	fw	West JE. Personal communication regarding observations of Nereocystis luetkeana by the Washington Departmnent of Fish and Wildlife during rockfish surveys in South Puget Sound during the 1992 field year. Olympia, WA: Washington Department of Fisheries; 19
cps1202	0	1999	kelp	Nearshore Habitat Program. The Washington State ShoreZone Inventory. Olympia, WA.: Washington State Department of Natural Resources; 2001. Available from: https://www.dnr.wa.gov/programs-and-services/aquatics/aquatic-science/nearshore-habitat-inventory
cps1202	0	2013	kelp	Berry H. Assessment of bull kelp at Squaxin Island in 2013, 2014 and 2016. Olympia, WA: Washington State Department of Natural Resources Nearshore Habitat Program; 2017. p. 39. Available from: https://www.dnr.wa.gov/programs-and-services/aquatics/aquatic
cps1202	0	2017	kelp	Berry H, Calloway M, Ledbetter J. Bull kelp monitoring in South Puget Sound in 2017 and 2018. Olympia, WA: Washington State Department of Natural Resources Nearshore Habitat Program; 2019. p. 72. Available from: https://www.dnr.wa.gov/programs-and-servic
cps1203	0	1878	nav	US Coast Survey. Topographic sheet. Register No. 1671. Section XI. Puget Sound: from Pt. Defiance to Ketron Isd. Washington Territory, 1877-78. 1878. Available from: http://riverhistory.ess.washington.edu/tsheets/framedex.htm
cps1203	0	1911	kelp	Cameron F. Potash from kelp. Washington, DC: US Govt. Print. Off.; 1915. Available from: https://catalog.lib.uchicago.edu/vufind/Record/3318402
cps1203	1	1935	nav	US Coast and Geodetic Survey. Hydrographic survey No. 6103. South End of Carr Inlet, Puget Sound, Washington. Department of Commerce; 1935. Available from: https://maps.ngdc.noaa.gov/viewers/bathymetry/
cps1203	1	1978	kelp	Washington Department of Wildlife. Original field mapping of kelp for the Coastal Zone Atlas: Thom, Ronald M. Hallum, Loann. 1990. Long-term changes in the areal extent of tidal marshes, eelgrass meadows and kelp forests of Puget Sound. Wetland Ecosystem
cps1203	1	1980	fw	Washington State Department of Fisheries. Kelp surveys 1975-1989. In: Thom, Ronald M. Hallum, Loann. 1990. Long-term changes in the areal extent of tidal marshes, eelgrass meadows and kelp forests of Puget Sound. Seattle, WA: Wetland Ecosystem Team, Fish
cps1203	0	1999	kelp	Nearshore Habitat Program. The Washington State ShoreZone Inventory. Olympia, WA.: Washington State Department of Natural Resources; 2001. Available from: https://www.dnr.wa.gov/programs-and-services/aquatics/aquatic-science/nearshore-habitat-inventory
cps1203	0	2013	kelp	Berry H. Assessment of bull kelp at Squaxin Island in 2013, 2014 and 2016. Olympia, WA: Washington State Department of Natural Resources Nearshore Habitat Program; 2017. p. 39. Available from: https://www.dnr.wa.gov/programs-and-services/aquatics/aquatic
cps1203	0	2017	kelp	Berry H, Calloway M, Ledbetter J. Bull kelp monitoring in South Puget Sound in 2017 and 2018. Olympia, WA: Washington State Department of Natural Resources Nearshore Habitat Program; 2019. p. 72. Available from: https://www.dnr.wa.gov/programs-and-servic
cps1204	0	1878	nav	US Coast Survey. Topographic sheet. Register No. 1671. Section XI. Puget Sound: from Pt. Defiance to Ketron Isd. Washington Territory, 1877-78. 1878. Available from: http://riverhistory.ess.washington.edu/tsheets/framedex.htm
cps1204	0	1911	kelp	Cameron F. Potash from kelp. Washington, DC: US Govt. Print. Off.; 1915. Available from: https://catalog.lib.uchicago.edu/vufind/Record/3318402
cps1204	1	1935	nav	US Coast and Geodetic Survey. Hydrographic survey No. 6103. South End of Carr Inlet, Puget Sound, Washington. Department of Commerce; 1935. Available from: https://maps.ngdc.noaa.gov/viewers/bathymetry/
cps1204	0	1978	kelp	Washington Department of Wildlife. Original field mapping of kelp for the Coastal Zone Atlas: Thom, Ronald M. Hallum, Loann. 1990. Long-term changes in the areal extent of tidal marshes, eelgrass meadows and kelp forests of Puget Sound. Wetland Ecosystem
cps1204	0	1999	kelp	Nearshore Habitat Program. The Washington State ShoreZone Inventory. Olympia, WA.: Washington State Department of Natural Resources; 2001. Available from: https://www.dnr.wa.gov/programs-and-services/aquatics/aquatic-science/nearshore-habitat-inventory
cps1204	0	2013	kelp	Berry H. Assessment of bull kelp at Squaxin Island in 2013, 2014 and 2016. Olympia, WA: Washington State Department of Natural Resources Nearshore Habitat Program; 2017. p. 39. Available from: https://www.dnr.wa.gov/programs-and-services/aquatics/aquatic
cps1204	0	2017	kelp	Berry H, Calloway M, Ledbetter J. Bull kelp monitoring in South Puget Sound in 2017 and 2018. Olympia, WA: Washington State Department of Natural Resources Nearshore Habitat Program; 2019. p. 72. Available from: https://www.dnr.wa.gov/programs-and-servic
cps1205	0	1878	nav	US Coast Survey. Topographic sheet. Register No. 1671. Section XI. Puget Sound: from Pt. Defiance to Ketron Isd. Washington Territory, 1877-78. 1878. Available from: http://riverhistory.ess.washington.edu/tsheets/framedex.htm
cps1205	0	1911	kelp	Cameron F. Potash from kelp. Washington, DC: US Govt. Print. Off.; 1915. Available from: https://catalog.lib.uchicago.edu/vufind/Record/3318402
cps1205	0	1935	nav	US Coast and Geodetic Survey. Hydrographic survey No. 6103. South End of Carr Inlet, Puget Sound, Washington. Department of Commerce; 1935. Available from: https://maps.ngdc.noaa.gov/viewers/bathymetry/
cps1205	0	1978	kelp	Washington Department of Wildlife. Original field mapping of kelp for the Coastal Zone Atlas: Thom, Ronald M. Hallum, Loann. 1990. Long-term changes in the areal extent of tidal marshes, eelgrass meadows and kelp forests of Puget Sound. Wetland Ecosystem
cps1205	0	1999	kelp	Nearshore Habitat Program. The Washington State ShoreZone Inventory. Olympia, WA.: Washington State Department of Natural Resources; 2001. Available from: https://www.dnr.wa.gov/programs-and-services/aquatics/aquatic-science/nearshore-habitat-inventory
cps1205	0	2013	kelp	Berry H. Assessment of bull kelp at Squaxin Island in 2013, 2014 and 2016. Olympia, WA: Washington State Department of Natural Resources Nearshore Habitat Program; 2017. p. 39. Available from: https://www.dnr.wa.gov/programs-and-services/aquatics/aquatic
cps1205	0	2017	kelp	Berry H, Calloway M, Ledbetter J. Bull kelp monitoring in South Puget Sound in 2017 and 2018. Olympia, WA: Washington State Department of Natural Resources Nearshore Habitat Program; 2019. p. 72. Available from: https://www.dnr.wa.gov/programs-and-servic
cps1206	0	1878	nav	US Coast Survey. Topographic sheet. Register No. 1671. Section XI. Puget Sound: from Pt. Defiance to Ketron Isd. Washington Territory, 1877-78. 1878. Available from: http://riverhistory.ess.washington.edu/tsheets/framedex.htm
cps1206	0	1911	kelp	Cameron F. Potash from kelp. Washington, DC: US Govt. Print. Off.; 1915. Available from: https://catalog.lib.uchicago.edu/vufind/Record/3318402
cps1206	0	1935	nav	US Coast and Geodetic Survey. Hydrographic survey No. 6103. South End of Carr Inlet, Puget Sound, Washington. Department of Commerce; 1935. Available from: https://maps.ngdc.noaa.gov/viewers/bathymetry/
cps1206	0	1978	kelp	Washington Department of Wildlife. Original field mapping of kelp for the Coastal Zone Atlas: Thom, Ronald M. Hallum, Loann. 1990. Long-term changes in the areal extent of tidal marshes, eelgrass meadows and kelp forests of Puget Sound. Wetland Ecosystem
cps1206	0	1999	kelp	Nearshore Habitat Program. The Washington State ShoreZone Inventory. Olympia, WA.: Washington State Department of Natural Resources; 2001. Available from: https://www.dnr.wa.gov/programs-and-services/aquatics/aquatic-science/nearshore-habitat-inventory
cps1206	0	2013	kelp	Berry H. Assessment of bull kelp at Squaxin Island in 2013, 2014 and 2016. Olympia, WA: Washington State Department of Natural Resources Nearshore Habitat Program; 2017. p. 39. Available from: https://www.dnr.wa.gov/programs-and-services/aquatics/aquatic
cps1206	0	2017	kelp	Berry H, Calloway M, Ledbetter J. Bull kelp monitoring in South Puget Sound in 2017 and 2018. Olympia, WA: Washington State Department of Natural Resources Nearshore Habitat Program; 2019. p. 72. Available from: https://www.dnr.wa.gov/programs-and-servic
cps1207	0	1878	nav	US Coast Survey. Topographic sheet. Register No. 1671. Section XI. Puget Sound: from Pt. Defiance to Ketron Isd. Washington Territory, 1877-78. 1878. Available from: http://riverhistory.ess.washington.edu/tsheets/framedex.htm
cps1207	0	1911	kelp	Cameron F. Potash from kelp. Washington, DC: US Govt. Print. Off.; 1915. Available from: https://catalog.lib.uchicago.edu/vufind/Record/3318402
cps1207	0	1935	nav	US Coast and Geodetic Survey. Hydrographic survey No. 6103. South End of Carr Inlet, Puget Sound, Washington. Department of Commerce; 1935. Available from: https://maps.ngdc.noaa.gov/viewers/bathymetry/
cps1207	0	1978	kelp	Washington Department of Wildlife. Original field mapping of kelp for the Coastal Zone Atlas: Thom, Ronald M. Hallum, Loann. 1990. Long-term changes in the areal extent of tidal marshes, eelgrass meadows and kelp forests of Puget Sound. Wetland Ecosystem
cps1207	0	1999	kelp	Nearshore Habitat Program. The Washington State ShoreZone Inventory. Olympia, WA.: Washington State Department of Natural Resources; 2001. Available from: https://www.dnr.wa.gov/programs-and-services/aquatics/aquatic-science/nearshore-habitat-inventory
cps1207	0	2013	kelp	Berry H. Assessment of bull kelp at Squaxin Island in 2013, 2014 and 2016. Olympia, WA: Washington State Department of Natural Resources Nearshore Habitat Program; 2017. p. 39. Available from: https://www.dnr.wa.gov/programs-and-services/aquatics/aquatic
cps1207	0	2017	kelp	Berry H, Calloway M, Ledbetter J. Bull kelp monitoring in South Puget Sound in 2017 and 2018. Olympia, WA: Washington State Department of Natural Resources Nearshore Habitat Program; 2019. p. 72. Available from: https://www.dnr.wa.gov/programs-and-servic
cps1208	0	1878	nav	US Coast Survey. Topographic sheet. Register No. 1671. Section XI. Puget Sound: from Pt. Defiance to Ketron Isd. Washington Territory, 1877-78. 1878. Available from: http://riverhistory.ess.washington.edu/tsheets/framedex.htm
cps1208	0	1911	kelp	Cameron F. Potash from kelp. Washington, DC: US Govt. Print. Off.; 1915. Available from: https://catalog.lib.uchicago.edu/vufind/Record/3318402
cps1208	0	1935	nav	US Coast and Geodetic Survey. Hydrographic survey No. 6103. South End of Carr Inlet, Puget Sound, Washington. Department of Commerce; 1935. Available from: https://maps.ngdc.noaa.gov/viewers/bathymetry/
cps1208	0	1978	kelp	Washington Department of Wildlife. Original field mapping of kelp for the Coastal Zone Atlas: Thom, Ronald M. Hallum, Loann. 1990. Long-term changes in the areal extent of tidal marshes, eelgrass meadows and kelp forests of Puget Sound. Wetland Ecosystem
cps1208	0	1999	kelp	Nearshore Habitat Program. The Washington State ShoreZone Inventory. Olympia, WA.: Washington State Department of Natural Resources; 2001. Available from: https://www.dnr.wa.gov/programs-and-services/aquatics/aquatic-science/nearshore-habitat-inventory
cps1208	0	2013	kelp	Berry H. Assessment of bull kelp at Squaxin Island in 2013, 2014 and 2016. Olympia, WA: Washington State Department of Natural Resources Nearshore Habitat Program; 2017. p. 39. Available from: https://www.dnr.wa.gov/programs-and-services/aquatics/aquatic
cps1208	0	2017	kelp	Berry H, Calloway M, Ledbetter J. Bull kelp monitoring in South Puget Sound in 2017 and 2018. Olympia, WA: Washington State Department of Natural Resources Nearshore Habitat Program; 2019. p. 72. Available from: https://www.dnr.wa.gov/programs-and-servic
cps1209	0	1878	nav	US Coast Survey. Topographic sheet. Register No. 1671. Section XI. Puget Sound: from Pt. Defiance to Ketron Isd. Washington Territory, 1877-78. 1878. Available from: http://riverhistory.ess.washington.edu/tsheets/framedex.htm
cps1209	0	1911	kelp	Cameron F. Potash from kelp. Washington, DC: US Govt. Print. Off.; 1915. Available from: https://catalog.lib.uchicago.edu/vufind/Record/3318402
cps1209	0	1935	nav	US Coast and Geodetic Survey. Hydrographic survey No. 6103. South End of Carr Inlet, Puget Sound, Washington. Department of Commerce; 1935. Available from: https://maps.ngdc.noaa.gov/viewers/bathymetry/
cps1209	0	1978	kelp	Washington Department of Wildlife. Original field mapping of kelp for the Coastal Zone Atlas: Thom, Ronald M. Hallum, Loann. 1990. Long-term changes in the areal extent of tidal marshes, eelgrass meadows and kelp forests of Puget Sound. Wetland Ecosystem
cps1209	0	1999	kelp	Nearshore Habitat Program. The Washington State ShoreZone Inventory. Olympia, WA.: Washington State Department of Natural Resources; 2001. Available from: https://www.dnr.wa.gov/programs-and-services/aquatics/aquatic-science/nearshore-habitat-inventory
cps1209	0	2013	kelp	Berry H. Assessment of bull kelp at Squaxin Island in 2013, 2014 and 2016. Olympia, WA: Washington State Department of Natural Resources Nearshore Habitat Program; 2017. p. 39. Available from: https://www.dnr.wa.gov/programs-and-services/aquatics/aquatic
cps1209	0	2017	kelp	Berry H, Calloway M, Ledbetter J. Bull kelp monitoring in South Puget Sound in 2017 and 2018. Olympia, WA: Washington State Department of Natural Resources Nearshore Habitat Program; 2019. p. 72. Available from: https://www.dnr.wa.gov/programs-and-servic
cps1210	0	1878	nav	US Coast Survey. Topographic sheet. Register No. 1671. Section XI. Puget Sound: from Pt. Defiance to Ketron Isd. Washington Territory, 1877-78. 1878. Available from: http://riverhistory.ess.washington.edu/tsheets/framedex.htm
cps1210	0	1911	kelp	Cameron F. Potash from kelp. Washington, DC: US Govt. Print. Off.; 1915. Available from: https://catalog.lib.uchicago.edu/vufind/Record/3318402
cps1210	0	1935	nav	US Coast and Geodetic Survey. Hydrographic survey No. 6103. South End of Carr Inlet, Puget Sound, Washington. Department of Commerce; 1935. Available from: https://maps.ngdc.noaa.gov/viewers/bathymetry/
cps1210	0	1978	kelp	Washington Department of Wildlife. Original field mapping of kelp for the Coastal Zone Atlas: Thom, Ronald M. Hallum, Loann. 1990. Long-term changes in the areal extent of tidal marshes, eelgrass meadows and kelp forests of Puget Sound. Wetland Ecosystem
cps1210	0	1999	kelp	Nearshore Habitat Program. The Washington State ShoreZone Inventory. Olympia, WA.: Washington State Department of Natural Resources; 2001. Available from: https://www.dnr.wa.gov/programs-and-services/aquatics/aquatic-science/nearshore-habitat-inventory
cps1210	0	2013	kelp	Berry H. Assessment of bull kelp at Squaxin Island in 2013, 2014 and 2016. Olympia, WA: Washington State Department of Natural Resources Nearshore Habitat Program; 2017. p. 39. Available from: https://www.dnr.wa.gov/programs-and-services/aquatics/aquatic
cps1210	0	2017	kelp	Berry H, Calloway M, Ledbetter J. Bull kelp monitoring in South Puget Sound in 2017 and 2018. Olympia, WA: Washington State Department of Natural Resources Nearshore Habitat Program; 2019. p. 72. Available from: https://www.dnr.wa.gov/programs-and-servic
cps1211	0	1878	nav	US Coast Survey. Topographic sheet. Register No. 1671. Section XI. Puget Sound: from Pt. Defiance to Ketron Isd. Washington Territory, 1877-78. 1878. Available from: http://riverhistory.ess.washington.edu/tsheets/framedex.htm
cps1211	0	1911	kelp	Cameron F. Potash from kelp. Washington, DC: US Govt. Print. Off.; 1915. Available from: https://catalog.lib.uchicago.edu/vufind/Record/3318402
cps1211	1	1935	nav	US Coast and Geodetic Survey. Hydrographic survey No. 6102. Hale Passage, Puget Sound, Washington. Department of Commerce; 1935. Available from: https://maps.ngdc.noaa.gov/viewers/bathymetry/
cps1211	1	1978	kelp	Washington Department of Wildlife. Original field mapping of kelp for the Coastal Zone Atlas: Thom, Ronald M. Hallum, Loann. 1990. Long-term changes in the areal extent of tidal marshes, eelgrass meadows and kelp forests of Puget Sound. Wetland Ecosystem
cps1211	0	1999	kelp	Nearshore Habitat Program. The Washington State ShoreZone Inventory. Olympia, WA.: Washington State Department of Natural Resources; 2001. Available from: https://www.dnr.wa.gov/programs-and-services/aquatics/aquatic-science/nearshore-habitat-inventory
cps1211	0	2013	kelp	Berry H. Assessment of bull kelp at Squaxin Island in 2013, 2014 and 2016. Olympia, WA: Washington State Department of Natural Resources Nearshore Habitat Program; 2017. p. 39. Available from: https://www.dnr.wa.gov/programs-and-services/aquatics/aquatic
cps1211	0	2017	kelp	Berry H, Calloway M, Ledbetter J. Bull kelp monitoring in South Puget Sound in 2017 and 2018. Olympia, WA: Washington State Department of Natural Resources Nearshore Habitat Program; 2019. p. 72. Available from: https://www.dnr.wa.gov/programs-and-servic
cps1212	1	1878	nav	US Coast Survey. Topographic sheet. Register No. 1671. Section XI. Puget Sound: from Pt. Defiance to Ketron Isd. Washington Territory, 1877-78. 1878. Available from: http://riverhistory.ess.washington.edu/tsheets/framedex.htm
cps1212	0	1911	kelp	Cameron F. Potash from kelp. Washington, DC: US Govt. Print. Off.; 1915. Available from: https://catalog.lib.uchicago.edu/vufind/Record/3318402
cps1212	1	1935	nav	US Coast and Geodetic Survey. Hydrographic survey No. 6102. Hale Passage, Puget Sound, Washington. Department of Commerce; 1935. Available from: https://maps.ngdc.noaa.gov/viewers/bathymetry/
cps1212	1	1978	kelp	Washington Department of Wildlife. Original field mapping of kelp for the Coastal Zone Atlas: Thom, Ronald M. Hallum, Loann. 1990. Long-term changes in the areal extent of tidal marshes, eelgrass meadows and kelp forests of Puget Sound. Wetland Ecosystem
cps1212	0	1999	kelp	Nearshore Habitat Program. The Washington State ShoreZone Inventory. Olympia, WA.: Washington State Department of Natural Resources; 2001. Available from: https://www.dnr.wa.gov/programs-and-services/aquatics/aquatic-science/nearshore-habitat-inventory
cps1212	0	2013	kelp	Berry H. Assessment of bull kelp at Squaxin Island in 2013, 2014 and 2016. Olympia, WA: Washington State Department of Natural Resources Nearshore Habitat Program; 2017. p. 39. Available from: https://www.dnr.wa.gov/programs-and-services/aquatics/aquatic
cps1212	0	2017	kelp	Berry H, Calloway M, Ledbetter J. Bull kelp monitoring in South Puget Sound in 2017 and 2018. Olympia, WA: Washington State Department of Natural Resources Nearshore Habitat Program; 2019. p. 72. Available from: https://www.dnr.wa.gov/programs-and-servic
cps1213	1	1878	nav	US Coast Survey. Topographic sheet. Register No. 1671. Section XI. Puget Sound: from Pt. Defiance to Ketron Isd. Washington Territory, 1877-78. 1878. Available from: http://riverhistory.ess.washington.edu/tsheets/framedex.htm
cps1213	0	1911	kelp	Cameron F. Potash from kelp. Washington, DC: US Govt. Print. Off.; 1915. Available from: https://catalog.lib.uchicago.edu/vufind/Record/3318402
cps1213	1	1935	nav	US Coast and Geodetic Survey. Hydrographic survey No. 6102. Hale Passage, Puget Sound, Washington. Department of Commerce; 1935. Available from: https://maps.ngdc.noaa.gov/viewers/bathymetry/
cps1213	1	1971	phy	Hodgson LM, Waaland JR. Seasonal variation in the subtidal macroalgae of Fox Island, Puget Sound Washington. Syesis. 1979; 12: 107-12.
cps1213	1	1972	phy	Hodgson LM, Waaland JR. Seasonal variation in the subtidal macroalgae of Fox Island, Puget Sound Washington. Syesis. 1979; 12: 107-12.
cps1213	1	1978	kelp	Washington Department of Wildlife. Original field mapping of kelp for the Coastal Zone Atlas: Thom, Ronald M. Hallum, Loann. 1990. Long-term changes in the areal extent of tidal marshes, eelgrass meadows and kelp forests of Puget Sound. Wetland Ecosystem
cps1213	0	1999	kelp	Nearshore Habitat Program. The Washington State ShoreZone Inventory. Olympia, WA.: Washington State Department of Natural Resources; 2001. Available from: https://www.dnr.wa.gov/programs-and-services/aquatics/aquatic-science/nearshore-habitat-inventory
cps1213	0	2013	kelp	Berry H. Assessment of bull kelp at Squaxin Island in 2013, 2014 and 2016. Olympia, WA: Washington State Department of Natural Resources Nearshore Habitat Program; 2017. p. 39. Available from: https://www.dnr.wa.gov/programs-and-services/aquatics/aquatic
cps1213	0	2017	kelp	Berry H, Calloway M, Ledbetter J. Bull kelp monitoring in South Puget Sound in 2017 and 2018. Olympia, WA: Washington State Department of Natural Resources Nearshore Habitat Program; 2019. p. 72. Available from: https://www.dnr.wa.gov/programs-and-servic
cps1214	1	1878	nav	US Coast Survey. Topographic sheet. Register No. 1671. Section XI. Puget Sound: from Pt. Defiance to Ketron Isd. Washington Territory, 1877-78. 1878. Available from: http://riverhistory.ess.washington.edu/tsheets/framedex.htm
cps1214	0	1911	kelp	Cameron F. Potash from kelp. Washington, DC: US Govt. Print. Off.; 1915. Available from: https://catalog.lib.uchicago.edu/vufind/Record/3318402
cps1214	1	1935	nav	US Coast and Geodetic Survey. Hydrographic survey No. 6102. Hale Passage, Puget Sound, Washington. Department of Commerce; 1935. Available from: https://maps.ngdc.noaa.gov/viewers/bathymetry/
cps1214	1	1978	kelp	Washington Department of Wildlife. Original field mapping of kelp for the Coastal Zone Atlas: Thom, Ronald M. Hallum, Loann. 1990. Long-term changes in the areal extent of tidal marshes, eelgrass meadows and kelp forests of Puget Sound. Wetland Ecosystem
cps1214	0	1999	kelp	Nearshore Habitat Program. The Washington State ShoreZone Inventory. Olympia, WA.: Washington State Department of Natural Resources; 2001. Available from: https://www.dnr.wa.gov/programs-and-services/aquatics/aquatic-science/nearshore-habitat-inventory
cps1214	0	2013	kelp	Berry H. Assessment of bull kelp at Squaxin Island in 2013, 2014 and 2016. Olympia, WA: Washington State Department of Natural Resources Nearshore Habitat Program; 2017. p. 39. Available from: https://www.dnr.wa.gov/programs-and-services/aquatics/aquatic
cps1214	0	2017	kelp	Berry H, Calloway M, Ledbetter J. Bull kelp monitoring in South Puget Sound in 2017 and 2018. Olympia, WA: Washington State Department of Natural Resources Nearshore Habitat Program; 2019. p. 72. Available from: https://www.dnr.wa.gov/programs-and-servic
cps1215	0	1878	nav	US Coast Survey. Topographic sheet. Register No. 1671. Section XI. Puget Sound: from Pt. Defiance to Ketron Isd. Washington Territory, 1877-78. 1878. Available from: http://riverhistory.ess.washington.edu/tsheets/framedex.htm
cps1215	0	1911	kelp	Cameron F. Potash from kelp. Washington, DC: US Govt. Print. Off.; 1915. Available from: https://catalog.lib.uchicago.edu/vufind/Record/3318402
cps1215	0	1935	nav	US Coast and Geodetic Survey. Hydrographic survey No. 6102. Hale Passage, Puget Sound, Washington. Department of Commerce; 1935. Available from: https://maps.ngdc.noaa.gov/viewers/bathymetry/
cps1215	0	1978	kelp	Washington Department of Wildlife. Original field mapping of kelp for the Coastal Zone Atlas: Thom, Ronald M. Hallum, Loann. 1990. Long-term changes in the areal extent of tidal marshes, eelgrass meadows and kelp forests of Puget Sound. Wetland Ecosystem
cps1215	0	1999	kelp	Nearshore Habitat Program. The Washington State ShoreZone Inventory. Olympia, WA.: Washington State Department of Natural Resources; 2001. Available from: https://www.dnr.wa.gov/programs-and-services/aquatics/aquatic-science/nearshore-habitat-inventory
cps1215	0	2013	kelp	Berry H. Assessment of bull kelp at Squaxin Island in 2013, 2014 and 2016. Olympia, WA: Washington State Department of Natural Resources Nearshore Habitat Program; 2017. p. 39. Available from: https://www.dnr.wa.gov/programs-and-services/aquatics/aquatic
cps1215	0	2017	kelp	Berry H, Calloway M, Ledbetter J. Bull kelp monitoring in South Puget Sound in 2017 and 2018. Olympia, WA: Washington State Department of Natural Resources Nearshore Habitat Program; 2019. p. 72. Available from: https://www.dnr.wa.gov/programs-and-servic
cps1216	1	1878	nav	US Coast Survey. Topographic sheet. Register No. 1671. Section XI. Puget Sound: from Pt. Defiance to Ketron Isd. Washington Territory, 1877-78. 1878. Available from: http://riverhistory.ess.washington.edu/tsheets/framedex.htm
cps1216	0	1911	kelp	Cameron F. Potash from kelp. Washington, DC: US Govt. Print. Off.; 1915. Available from: https://catalog.lib.uchicago.edu/vufind/Record/3318402
cps1216	0	1935	nav	US Coast and Geodetic Survey. Hydrographic survey No. 6102. Hale Passage, Puget Sound, Washington. Department of Commerce; 1935. Available from: https://maps.ngdc.noaa.gov/viewers/bathymetry/
cps1216	0	1978	kelp	Washington Department of Wildlife. Original field mapping of kelp for the Coastal Zone Atlas: Thom, Ronald M. Hallum, Loann. 1990. Long-term changes in the areal extent of tidal marshes, eelgrass meadows and kelp forests of Puget Sound. Wetland Ecosystem
cps1216	0	1999	kelp	Nearshore Habitat Program. The Washington State ShoreZone Inventory. Olympia, WA.: Washington State Department of Natural Resources; 2001. Available from: https://www.dnr.wa.gov/programs-and-services/aquatics/aquatic-science/nearshore-habitat-inventory
cps1216	0	2013	kelp	Berry H. Assessment of bull kelp at Squaxin Island in 2013, 2014 and 2016. Olympia, WA: Washington State Department of Natural Resources Nearshore Habitat Program; 2017. p. 39. Available from: https://www.dnr.wa.gov/programs-and-services/aquatics/aquatic
cps1216	0	2017	kelp	Berry H, Calloway M, Ledbetter J. Bull kelp monitoring in South Puget Sound in 2017 and 2018. Olympia, WA: Washington State Department of Natural Resources Nearshore Habitat Program; 2019. p. 72. Available from: https://www.dnr.wa.gov/programs-and-servic
cps1217	0	1878	nav	US Coast Survey. Topographic sheet. Register No. 1671. Section XI. Puget Sound: from Pt. Defiance to Ketron Isd. Washington Territory, 1877-78. 1878. Available from: http://riverhistory.ess.washington.edu/tsheets/framedex.htm
cps1217	0	1911	kelp	Cameron F. Potash from kelp. Washington, DC: US Govt. Print. Off.; 1915. Available from: https://catalog.lib.uchicago.edu/vufind/Record/3318402
cps1217	0	1935	nav	US Coast and Geodetic Survey. Hydrographic survey No. 6102. Hale Passage, Puget Sound, Washington. Department of Commerce; 1935. Available from: https://maps.ngdc.noaa.gov/viewers/bathymetry/
cps1217	0	1978	kelp	Washington Department of Wildlife. Original field mapping of kelp for the Coastal Zone Atlas: Thom, Ronald M. Hallum, Loann. 1990. Long-term changes in the areal extent of tidal marshes, eelgrass meadows and kelp forests of Puget Sound. Wetland Ecosystem
cps1217	0	1999	kelp	Nearshore Habitat Program. The Washington State ShoreZone Inventory. Olympia, WA.: Washington State Department of Natural Resources; 2001. Available from: https://www.dnr.wa.gov/programs-and-services/aquatics/aquatic-science/nearshore-habitat-inventory
cps1217	0	2013	kelp	Berry H. Assessment of bull kelp at Squaxin Island in 2013, 2014 and 2016. Olympia, WA: Washington State Department of Natural Resources Nearshore Habitat Program; 2017. p. 39. Available from: https://www.dnr.wa.gov/programs-and-services/aquatics/aquatic
cps1217	0	2017	kelp	Berry H, Calloway M, Ledbetter J. Bull kelp monitoring in South Puget Sound in 2017 and 2018. Olympia, WA: Washington State Department of Natural Resources Nearshore Habitat Program; 2019. p. 72. Available from: https://www.dnr.wa.gov/programs-and-servic
cps1218	0	1878	nav	US Coast Survey. Topographic sheet. Register No. 1671. Section XI. Puget Sound: from Pt. Defiance to Ketron Isd. Washington Territory, 1877-78. 1878. Available from: http://riverhistory.ess.washington.edu/tsheets/framedex.htm
cps1218	0	1911	kelp	Cameron F. Potash from kelp. Washington, DC: US Govt. Print. Off.; 1915. Available from: https://catalog.lib.uchicago.edu/vufind/Record/3318402
cps1218	0	1935	nav	US Coast and Geodetic Survey. Hydrographic survey No. 6102. Hale Passage, Puget Sound, Washington. Department of Commerce; 1935. Available from: https://maps.ngdc.noaa.gov/viewers/bathymetry/
cps1218	1	1963	phy	Phillips R. Shallow subtidals surveys by scuba and snorkel at sites in Puget Sound for Seattle Pacific College and University of Washington. Seattle, WA:1962-63. p. 146. Available from: http://https://www.dnr.wa.gov/publications/aqr_nrsh_phillips_dive_lo
cps1218	0	1978	kelp	Washington Department of Wildlife. Original field mapping of kelp for the Coastal Zone Atlas: Thom, Ronald M. Hallum, Loann. 1990. Long-term changes in the areal extent of tidal marshes, eelgrass meadows and kelp forests of Puget Sound. Wetland Ecosystem
cps1218	0	1999	kelp	Nearshore Habitat Program. The Washington State ShoreZone Inventory. Olympia, WA.: Washington State Department of Natural Resources; 2001. Available from: https://www.dnr.wa.gov/programs-and-services/aquatics/aquatic-science/nearshore-habitat-inventory
cps1218	0	2013	kelp	Berry H. Assessment of bull kelp at Squaxin Island in 2013, 2014 and 2016. Olympia, WA: Washington State Department of Natural Resources Nearshore Habitat Program; 2017. p. 39. Available from: https://www.dnr.wa.gov/programs-and-services/aquatics/aquatic
cps1218	0	2017	kelp	Berry H, Calloway M, Ledbetter J. Bull kelp monitoring in South Puget Sound in 2017 and 2018. Olympia, WA: Washington State Department of Natural Resources Nearshore Habitat Program; 2019. p. 72. Available from: https://www.dnr.wa.gov/programs-and-servic
cps1219	1	1878	nav	US Coast Survey. Topographic sheet. Register No. 1671. Section XI. Puget Sound: from Pt. Defiance to Ketron Isd. Washington Territory, 1877-78. 1878. Available from: http://riverhistory.ess.washington.edu/tsheets/framedex.htm
cps1219	0	1911	kelp	Cameron F. Potash from kelp. Washington, DC: US Govt. Print. Off.; 1915. Available from: https://catalog.lib.uchicago.edu/vufind/Record/3318402
cps1219	1	1935	nav	US Coast and Geodetic Survey. Hydrographic survey No. 6102. Hale Passage, Puget Sound, Washington. Department of Commerce; 1935. Available from: https://maps.ngdc.noaa.gov/viewers/bathymetry/
cps1219	0	1978	kelp	Washington Department of Wildlife. Original field mapping of kelp for the Coastal Zone Atlas: Thom, Ronald M. Hallum, Loann. 1990. Long-term changes in the areal extent of tidal marshes, eelgrass meadows and kelp forests of Puget Sound. Wetland Ecosystem
cps1219	0	1999	kelp	Nearshore Habitat Program. The Washington State ShoreZone Inventory. Olympia, WA.: Washington State Department of Natural Resources; 2001. Available from: https://www.dnr.wa.gov/programs-and-services/aquatics/aquatic-science/nearshore-habitat-inventory
cps1219	0	2013	kelp	Berry H. Assessment of bull kelp at Squaxin Island in 2013, 2014 and 2016. Olympia, WA: Washington State Department of Natural Resources Nearshore Habitat Program; 2017. p. 39. Available from: https://www.dnr.wa.gov/programs-and-services/aquatics/aquatic
cps1219	0	2017	kelp	Berry H, Calloway M, Ledbetter J. Bull kelp monitoring in South Puget Sound in 2017 and 2018. Olympia, WA: Washington State Department of Natural Resources Nearshore Habitat Program; 2019. p. 72. Available from: https://www.dnr.wa.gov/programs-and-servic
cps1220	1	1878	nav	US Coast Survey. Topographic sheet. Register No. 1671. Section XI. Puget Sound: from Pt. Defiance to Ketron Isd. Washington Territory, 1877-78. 1878. Available from: http://riverhistory.ess.washington.edu/tsheets/framedex.htm
cps1220	0	1911	kelp	Cameron F. Potash from kelp. Washington, DC: US Govt. Print. Off.; 1915. Available from: https://catalog.lib.uchicago.edu/vufind/Record/3318402
cps1220	0	1935	nav	US Coast and Geodetic Survey. Hydrographic survey No. 6102. Hale Passage, Puget Sound, Washington. Department of Commerce; 1935. Available from: https://maps.ngdc.noaa.gov/viewers/bathymetry/
cps1220	0	1978	kelp	Washington Department of Wildlife. Original field mapping of kelp for the Coastal Zone Atlas: Thom, Ronald M. Hallum, Loann. 1990. Long-term changes in the areal extent of tidal marshes, eelgrass meadows and kelp forests of Puget Sound. Wetland Ecosystem
cps1220	0	1999	kelp	Nearshore Habitat Program. The Washington State ShoreZone Inventory. Olympia, WA.: Washington State Department of Natural Resources; 2001. Available from: https://www.dnr.wa.gov/programs-and-services/aquatics/aquatic-science/nearshore-habitat-inventory
cps1220	0	2013	kelp	Berry H. Assessment of bull kelp at Squaxin Island in 2013, 2014 and 2016. Olympia, WA: Washington State Department of Natural Resources Nearshore Habitat Program; 2017. p. 39. Available from: https://www.dnr.wa.gov/programs-and-services/aquatics/aquatic
cps1220	0	2017	kelp	Berry H, Calloway M, Ledbetter J. Bull kelp monitoring in South Puget Sound in 2017 and 2018. Olympia, WA: Washington State Department of Natural Resources Nearshore Habitat Program; 2019. p. 72. Available from: https://www.dnr.wa.gov/programs-and-servic
cps1221	0	1878	nav	US Coast Survey. Topographic sheet. Register No. 1671. Section XI. Puget Sound: from Pt. Defiance to Ketron Isd. Washington Territory, 1877-78. 1878. Available from: http://riverhistory.ess.washington.edu/tsheets/framedex.htm
cps1221	0	1911	kelp	Cameron F. Potash from kelp. Washington, DC: US Govt. Print. Off.; 1915. Available from: https://catalog.lib.uchicago.edu/vufind/Record/3318402
cps1221	0	1935	nav	US Coast and Geodetic Survey. Hydrographic survey No. 6102. Hale Passage, Puget Sound, Washington. Department of Commerce; 1935. Available from: https://maps.ngdc.noaa.gov/viewers/bathymetry/
cps1221	1	1978	kelp	Washington Department of Wildlife. Original field mapping of kelp for the Coastal Zone Atlas: Thom, Ronald M. Hallum, Loann. 1990. Long-term changes in the areal extent of tidal marshes, eelgrass meadows and kelp forests of Puget Sound. Wetland Ecosystem
cps1221	0	1999	kelp	Nearshore Habitat Program. The Washington State ShoreZone Inventory. Olympia, WA.: Washington State Department of Natural Resources; 2001. Available from: https://www.dnr.wa.gov/programs-and-services/aquatics/aquatic-science/nearshore-habitat-inventory
cps1221	0	2013	kelp	Berry H. Assessment of bull kelp at Squaxin Island in 2013, 2014 and 2016. Olympia, WA: Washington State Department of Natural Resources Nearshore Habitat Program; 2017. p. 39. Available from: https://www.dnr.wa.gov/programs-and-services/aquatics/aquatic
cps1221	0	2017	kelp	Berry H, Calloway M, Ledbetter J. Bull kelp monitoring in South Puget Sound in 2017 and 2018. Olympia, WA: Washington State Department of Natural Resources Nearshore Habitat Program; 2019. p. 72. Available from: https://www.dnr.wa.gov/programs-and-servic
cps1222	0	1878	nav	US Coast Survey. Topographic sheet. Register No. 1671. Section XI. Puget Sound: from Pt. Defiance to Ketron Isd. Washington Territory, 1877-78. 1878. Available from: http://riverhistory.ess.washington.edu/tsheets/framedex.htm
cps1222	0	1911	kelp	Cameron F. Potash from kelp. Washington, DC: US Govt. Print. Off.; 1915. Available from: https://catalog.lib.uchicago.edu/vufind/Record/3318402
cps1222	0	1935	nav	US Coast and Geodetic Survey. Hydrographic survey No. 6102. Hale Passage, Puget Sound, Washington. Department of Commerce; 1935. Available from: https://maps.ngdc.noaa.gov/viewers/bathymetry/
cps1222	1	1978	kelp	Washington Department of Wildlife. Original field mapping of kelp for the Coastal Zone Atlas: Thom, Ronald M. Hallum, Loann. 1990. Long-term changes in the areal extent of tidal marshes, eelgrass meadows and kelp forests of Puget Sound. Wetland Ecosystem
cps1222	0	1999	kelp	Nearshore Habitat Program. The Washington State ShoreZone Inventory. Olympia, WA.: Washington State Department of Natural Resources; 2001. Available from: https://www.dnr.wa.gov/programs-and-services/aquatics/aquatic-science/nearshore-habitat-inventory
cps1222	0	2013	kelp	Berry H. Assessment of bull kelp at Squaxin Island in 2013, 2014 and 2016. Olympia, WA: Washington State Department of Natural Resources Nearshore Habitat Program; 2017. p. 39. Available from: https://www.dnr.wa.gov/programs-and-services/aquatics/aquatic
cps1222	0	2017	kelp	Berry H, Calloway M, Ledbetter J. Bull kelp monitoring in South Puget Sound in 2017 and 2018. Olympia, WA: Washington State Department of Natural Resources Nearshore Habitat Program; 2019. p. 72. Available from: https://www.dnr.wa.gov/programs-and-servic
cps1223	0	1878	nav	US Coast Survey. Topographic sheet. Register No. 1671. Section XI. Puget Sound: from Pt. Defiance to Ketron Isd. Washington Territory, 1877-78. 1878. Available from: http://riverhistory.ess.washington.edu/tsheets/framedex.htm
cps1223	0	1911	kelp	Cameron F. Potash from kelp. Washington, DC: US Govt. Print. Off.; 1915. Available from: https://catalog.lib.uchicago.edu/vufind/Record/3318402
cps1223	0	1935	nav	US Coast and Geodetic Survey. Hydrographic survey No. 6104. Nisqually Reach to Fox Island, Puget Sound, Washington. Department of Commerce; 1935. Available from: https://maps.ngdc.noaa.gov/viewers/bathymetry/
cps1223	0	1978	kelp	Washington Department of Wildlife. Original field mapping of kelp for the Coastal Zone Atlas: Thom, Ronald M. Hallum, Loann. 1990. Long-term changes in the areal extent of tidal marshes, eelgrass meadows and kelp forests of Puget Sound. Wetland Ecosystem
cps1223	0	1999	kelp	Nearshore Habitat Program. The Washington State ShoreZone Inventory. Olympia, WA.: Washington State Department of Natural Resources; 2001. Available from: https://www.dnr.wa.gov/programs-and-services/aquatics/aquatic-science/nearshore-habitat-inventory
cps1223	0	2013	kelp	Berry H. Assessment of bull kelp at Squaxin Island in 2013, 2014 and 2016. Olympia, WA: Washington State Department of Natural Resources Nearshore Habitat Program; 2017. p. 39. Available from: https://www.dnr.wa.gov/programs-and-services/aquatics/aquatic
cps1223	0	2017	kelp	Berry H, Calloway M, Ledbetter J. Bull kelp monitoring in South Puget Sound in 2017 and 2018. Olympia, WA: Washington State Department of Natural Resources Nearshore Habitat Program; 2019. p. 72. Available from: https://www.dnr.wa.gov/programs-and-servic
cps1224	0	1878	nav	US Coast Survey. Topographic sheet. Register No. 1671. Section XI. Puget Sound: from Pt. Defiance to Ketron Isd. Washington Territory, 1877-78. 1878. Available from: http://riverhistory.ess.washington.edu/tsheets/framedex.htm
cps1224	0	1911	kelp	Cameron F. Potash from kelp. Washington, DC: US Govt. Print. Off.; 1915. Available from: https://catalog.lib.uchicago.edu/vufind/Record/3318402
cps1224	1	1935	nav	US Coast and Geodetic Survey. Hydrographic survey No. 6104. Nisqually Reach to Fox Island, Puget Sound, Washington. Department of Commerce; 1935. Available from: https://maps.ngdc.noaa.gov/viewers/bathymetry/
cps1224	0	1978	kelp	Washington Department of Wildlife. Original field mapping of kelp for the Coastal Zone Atlas: Thom, Ronald M. Hallum, Loann. 1990. Long-term changes in the areal extent of tidal marshes, eelgrass meadows and kelp forests of Puget Sound. Wetland Ecosystem
cps1224	0	1999	kelp	Nearshore Habitat Program. The Washington State ShoreZone Inventory. Olympia, WA.: Washington State Department of Natural Resources; 2001. Available from: https://www.dnr.wa.gov/programs-and-services/aquatics/aquatic-science/nearshore-habitat-inventory
cps1224	0	2013	kelp	Berry H. Assessment of bull kelp at Squaxin Island in 2013, 2014 and 2016. Olympia, WA: Washington State Department of Natural Resources Nearshore Habitat Program; 2017. p. 39. Available from: https://www.dnr.wa.gov/programs-and-services/aquatics/aquatic
cps1224	0	2017	kelp	Berry H, Calloway M, Ledbetter J. Bull kelp monitoring in South Puget Sound in 2017 and 2018. Olympia, WA: Washington State Department of Natural Resources Nearshore Habitat Program; 2019. p. 72. Available from: https://www.dnr.wa.gov/programs-and-servic
cps1225	0	1878	nav	US Coast Survey. Topographic sheet. Register No. 1671. Section XI. Puget Sound: from Pt. Defiance to Ketron Isd. Washington Territory, 1877-78. 1878. Available from: http://riverhistory.ess.washington.edu/tsheets/framedex.htm
cps1225	0	1911	kelp	Cameron F. Potash from kelp. Washington, DC: US Govt. Print. Off.; 1915. Available from: https://catalog.lib.uchicago.edu/vufind/Record/3318402
cps1225	1	1935	nav	US Coast and Geodetic Survey. Hydrographic survey No. 6104. Nisqually Reach to Fox Island, Puget Sound, Washington. Department of Commerce; 1935. Available from: https://maps.ngdc.noaa.gov/viewers/bathymetry/
cps1225	0	1978	kelp	Washington Department of Wildlife. Original field mapping of kelp for the Coastal Zone Atlas: Thom, Ronald M. Hallum, Loann. 1990. Long-term changes in the areal extent of tidal marshes, eelgrass meadows and kelp forests of Puget Sound. Wetland Ecosystem
cps1225	0	1999	kelp	Nearshore Habitat Program. The Washington State ShoreZone Inventory. Olympia, WA.: Washington State Department of Natural Resources; 2001. Available from: https://www.dnr.wa.gov/programs-and-services/aquatics/aquatic-science/nearshore-habitat-inventory
cps1225	0	2013	kelp	Berry H. Assessment of bull kelp at Squaxin Island in 2013, 2014 and 2016. Olympia, WA: Washington State Department of Natural Resources Nearshore Habitat Program; 2017. p. 39. Available from: https://www.dnr.wa.gov/programs-and-services/aquatics/aquatic
cps1225	0	2017	kelp	Berry H, Calloway M, Ledbetter J. Bull kelp monitoring in South Puget Sound in 2017 and 2018. Olympia, WA: Washington State Department of Natural Resources Nearshore Habitat Program; 2019. p. 72. Available from: https://www.dnr.wa.gov/programs-and-servic
cps1226	0	1878	nav	US Coast Survey. Topographic sheet. Register No. 1671. Section XI. Puget Sound: from Pt. Defiance to Ketron Isd. Washington Territory, 1877-78. 1878. Available from: http://riverhistory.ess.washington.edu/tsheets/framedex.htm
cps1226	0	1911	kelp	Cameron F. Potash from kelp. Washington, DC: US Govt. Print. Off.; 1915. Available from: https://catalog.lib.uchicago.edu/vufind/Record/3318402
cps1226	0	1935	nav	US Coast and Geodetic Survey. Hydrographic survey No. 6104. Nisqually Reach to Fox Island, Puget Sound, Washington. Department of Commerce; 1935. Available from: https://maps.ngdc.noaa.gov/viewers/bathymetry/
cps1226	0	1978	kelp	Washington Department of Wildlife. Original field mapping of kelp for the Coastal Zone Atlas: Thom, Ronald M. Hallum, Loann. 1990. Long-term changes in the areal extent of tidal marshes, eelgrass meadows and kelp forests of Puget Sound. Wetland Ecosystem
cps1226	0	1999	kelp	Nearshore Habitat Program. The Washington State ShoreZone Inventory. Olympia, WA.: Washington State Department of Natural Resources; 2001. Available from: https://www.dnr.wa.gov/programs-and-services/aquatics/aquatic-science/nearshore-habitat-inventory
cps1226	0	2013	kelp	Berry H. Assessment of bull kelp at Squaxin Island in 2013, 2014 and 2016. Olympia, WA: Washington State Department of Natural Resources Nearshore Habitat Program; 2017. p. 39. Available from: https://www.dnr.wa.gov/programs-and-services/aquatics/aquatic
cps1226	0	2017	kelp	Berry H, Calloway M, Ledbetter J. Bull kelp monitoring in South Puget Sound in 2017 and 2018. Olympia, WA: Washington State Department of Natural Resources Nearshore Habitat Program; 2019. p. 72. Available from: https://www.dnr.wa.gov/programs-and-servic
cps1227	0	1878	nav	US Coast Survey. Topographic sheet. Register No. 1671. Section XI. Puget Sound: from Pt. Defiance to Ketron Isd. Washington Territory, 1877-78. 1878. Available from: http://riverhistory.ess.washington.edu/tsheets/framedex.htm
cps1227	0	1911	kelp	Cameron F. Potash from kelp. Washington, DC: US Govt. Print. Off.; 1915. Available from: https://catalog.lib.uchicago.edu/vufind/Record/3318402
cps1227	1	1935	nav	US Coast and Geodetic Survey. Hydrographic survey. No. 6106. Balch and Drayton Passages, Puget Sound, Washington.
cps1227	0	1978	kelp	Washington Department of Wildlife. Original field mapping of kelp for the Coastal Zone Atlas: Thom, Ronald M. Hallum, Loann. 1990. Long-term changes in the areal extent of tidal marshes, eelgrass meadows and kelp forests of Puget Sound. Wetland Ecosystem
cps1227	0	1996	nav	National Ocean Service. Hydrographic Sheet Register No. 10667. Wyckoff Shoal to Balch Passage. US Department of Commerce, National Oceanic and Atmospheric Administration; 1996. Available from: https://maps.ngdc.noaa.gov/viewers/bathymetry/
cps1227	0	1999	kelp	Nearshore Habitat Program. The Washington State ShoreZone Inventory. Olympia, WA.: Washington State Department of Natural Resources; 2001. Available from: https://www.dnr.wa.gov/programs-and-services/aquatics/aquatic-science/nearshore-habitat-inventory
cps1227	0	2013	kelp	Berry H. Assessment of bull kelp at Squaxin Island in 2013, 2014 and 2016. Olympia, WA: Washington State Department of Natural Resources Nearshore Habitat Program; 2017. p. 39. Available from: https://www.dnr.wa.gov/programs-and-services/aquatics/aquatic
cps1227	0	2017	kelp	Berry H, Calloway M, Ledbetter J. Bull kelp monitoring in South Puget Sound in 2017 and 2018. Olympia, WA: Washington State Department of Natural Resources Nearshore Habitat Program; 2019. p. 72. Available from: https://www.dnr.wa.gov/programs-and-servic
cps1228	0	1878	nav	US Coast Survey. Topographic sheet. Register No. 1671. Section XI. Puget Sound: from Pt. Defiance to Ketron Isd. Washington Territory, 1877-78. 1878. Available from: http://riverhistory.ess.washington.edu/tsheets/framedex.htm
cps1228	0	1911	kelp	Cameron F. Potash from kelp. Washington, DC: US Govt. Print. Off.; 1915. Available from: https://catalog.lib.uchicago.edu/vufind/Record/3318402
cps1228	1	1935	nav	US Coast and Geodetic Survey. Hydrographic survey. No. 6106. Balch and Drayton Passages, Puget Sound, Washington.
cps1228	1	1978	kelp	Washington Department of Wildlife. Original field mapping of kelp for the Coastal Zone Atlas: Thom, Ronald M. Hallum, Loann. 1990. Long-term changes in the areal extent of tidal marshes, eelgrass meadows and kelp forests of Puget Sound. Wetland Ecosystem
cps1228	0	1996	nav	National Ocean Service. Hydrographic Sheet Register No. 10667. Wyckoff Shoal to Balch Passage. US Department of Commerce, National Oceanic and Atmospheric Administration; 1996. Available from: https://maps.ngdc.noaa.gov/viewers/bathymetry/
cps1228	0	1999	kelp	Nearshore Habitat Program. The Washington State ShoreZone Inventory. Olympia, WA.: Washington State Department of Natural Resources; 2001. Available from: https://www.dnr.wa.gov/programs-and-services/aquatics/aquatic-science/nearshore-habitat-inventory
cps1228	0	2013	kelp	Berry H. Assessment of bull kelp at Squaxin Island in 2013, 2014 and 2016. Olympia, WA: Washington State Department of Natural Resources Nearshore Habitat Program; 2017. p. 39. Available from: https://www.dnr.wa.gov/programs-and-services/aquatics/aquatic
cps1228	0	2017	kelp	Berry H, Calloway M, Ledbetter J. Bull kelp monitoring in South Puget Sound in 2017 and 2018. Olympia, WA: Washington State Department of Natural Resources Nearshore Habitat Program; 2019. p. 72. Available from: https://www.dnr.wa.gov/programs-and-servic
cps1229	1	1878	nav	US Coast Survey. Topographic sheet. Register No. 1671. Section XI. Puget Sound: from Pt. Defiance to Ketron Isd. Washington Territory, 1877-78. 1878. Available from: http://riverhistory.ess.washington.edu/tsheets/framedex.htm
cps1229	0	1911	kelp	Cameron F. Potash from kelp. Washington, DC: US Govt. Print. Off.; 1915. Available from: https://catalog.lib.uchicago.edu/vufind/Record/3318402
cps1229	1	1935	nav	US Coast and Geodetic Survey. Hydrographic survey. No. 6106. Balch and Drayton Passages, Puget Sound, Washington.
cps1229	1	1978	kelp	Washington Department of Wildlife. Original field mapping of kelp for the Coastal Zone Atlas: Thom, Ronald M. Hallum, Loann. 1990. Long-term changes in the areal extent of tidal marshes, eelgrass meadows and kelp forests of Puget Sound. Wetland Ecosystem
cps1229	0	1996	nav	National Ocean Service. Hydrographic Sheet Register No. 10667. Wyckoff Shoal to Balch Passage. US Department of Commerce, National Oceanic and Atmospheric Administration; 1996. Available from: https://maps.ngdc.noaa.gov/viewers/bathymetry/
cps1229	0	1999	kelp	Nearshore Habitat Program. The Washington State ShoreZone Inventory. Olympia, WA.: Washington State Department of Natural Resources; 2001. Available from: https://www.dnr.wa.gov/programs-and-services/aquatics/aquatic-science/nearshore-habitat-inventory
cps1229	0	2013	kelp	Berry H. Assessment of bull kelp at Squaxin Island in 2013, 2014 and 2016. Olympia, WA: Washington State Department of Natural Resources Nearshore Habitat Program; 2017. p. 39. Available from: https://www.dnr.wa.gov/programs-and-services/aquatics/aquatic
cps1229	0	2017	kelp	Berry H, Calloway M, Ledbetter J. Bull kelp monitoring in South Puget Sound in 2017 and 2018. Olympia, WA: Washington State Department of Natural Resources Nearshore Habitat Program; 2019. p. 72. Available from: https://www.dnr.wa.gov/programs-and-servic
cps1230	1	1878	nav	US Coast Survey. Topographic sheet. Register No. 1671. Section XI. Puget Sound: from Pt. Defiance to Ketron Isd. Washington Territory, 1877-78. 1878. Available from: http://riverhistory.ess.washington.edu/tsheets/framedex.htm
cps1230	0	1911	kelp	Cameron F. Potash from kelp. Washington, DC: US Govt. Print. Off.; 1915. Available from: https://catalog.lib.uchicago.edu/vufind/Record/3318402
cps1230	1	1935	nav	US Coast and Geodetic Survey. Hydrographic survey. No. 6106. Balch and Drayton Passages, Puget Sound, Washington.
cps1230	1	1978	kelp	Washington Department of Wildlife. Original field mapping of kelp for the Coastal Zone Atlas: Thom, Ronald M. Hallum, Loann. 1990. Long-term changes in the areal extent of tidal marshes, eelgrass meadows and kelp forests of Puget Sound. Wetland Ecosystem
cps1230	0	1996	nav	National Ocean Service. Hydrographic Sheet Register No. 10667. Wyckoff Shoal to Balch Passage. US Department of Commerce, National Oceanic and Atmospheric Administration; 1996. Available from: https://maps.ngdc.noaa.gov/viewers/bathymetry/
cps1230	0	1999	kelp	Nearshore Habitat Program. The Washington State ShoreZone Inventory. Olympia, WA.: Washington State Department of Natural Resources; 2001. Available from: https://www.dnr.wa.gov/programs-and-services/aquatics/aquatic-science/nearshore-habitat-inventory
cps1230	0	2013	kelp	Berry H. Assessment of bull kelp at Squaxin Island in 2013, 2014 and 2016. Olympia, WA: Washington State Department of Natural Resources Nearshore Habitat Program; 2017. p. 39. Available from: https://www.dnr.wa.gov/programs-and-services/aquatics/aquatic
cps1230	0	2017	kelp	Berry H, Calloway M, Ledbetter J. Bull kelp monitoring in South Puget Sound in 2017 and 2018. Olympia, WA: Washington State Department of Natural Resources Nearshore Habitat Program; 2019. p. 72. Available from: https://www.dnr.wa.gov/programs-and-servic
cps1231	1	1878	nav	US Coast Survey. Topographic sheet. Register No. 1671. Section XI. Puget Sound: from Pt. Defiance to Ketron Isd. Washington Territory, 1877-78. 1878. Available from: http://riverhistory.ess.washington.edu/tsheets/framedex.htm
cps1231	0	1911	kelp	Cameron F. Potash from kelp. Washington, DC: US Govt. Print. Off.; 1915. Available from: https://catalog.lib.uchicago.edu/vufind/Record/3318402
cps1231	1	1935	nav	US Coast and Geodetic Survey. Hydrographic survey. No. 6106. Balch and Drayton Passages, Puget Sound, Washington.
cps1231	1	1978	kelp	Washington Department of Wildlife. Original field mapping of kelp for the Coastal Zone Atlas: Thom, Ronald M. Hallum, Loann. 1990. Long-term changes in the areal extent of tidal marshes, eelgrass meadows and kelp forests of Puget Sound. Wetland Ecosystem
cps1231	0	1996	nav	National Ocean Service. Hydrographic Sheet Register No. 10667. Wyckoff Shoal to Balch Passage. US Department of Commerce, National Oceanic and Atmospheric Administration; 1996. Available from: https://maps.ngdc.noaa.gov/viewers/bathymetry/
cps1231	0	1999	kelp	Nearshore Habitat Program. The Washington State ShoreZone Inventory. Olympia, WA.: Washington State Department of Natural Resources; 2001. Available from: https://www.dnr.wa.gov/programs-and-services/aquatics/aquatic-science/nearshore-habitat-inventory
cps1231	0	2013	kelp	Berry H. Assessment of bull kelp at Squaxin Island in 2013, 2014 and 2016. Olympia, WA: Washington State Department of Natural Resources Nearshore Habitat Program; 2017. p. 39. Available from: https://www.dnr.wa.gov/programs-and-services/aquatics/aquatic
cps1231	0	2017	kelp	Berry H, Calloway M, Ledbetter J. Bull kelp monitoring in South Puget Sound in 2017 and 2018. Olympia, WA: Washington State Department of Natural Resources Nearshore Habitat Program; 2019. p. 72. Available from: https://www.dnr.wa.gov/programs-and-servic
cps1232	1	1878	nav	US Coast Survey. Topographic sheet. Register No. 1671. Section XI. Puget Sound: from Pt. Defiance to Ketron Isd. Washington Territory, 1877-78. 1878. Available from: http://riverhistory.ess.washington.edu/tsheets/framedex.htm
cps1232	0	1911	kelp	Cameron F. Potash from kelp. Washington, DC: US Govt. Print. Off.; 1915. Available from: https://catalog.lib.uchicago.edu/vufind/Record/3318402
cps1232	1	1935	nav	US Coast and Geodetic Survey. Hydrographic survey. No. 6106. Balch and Drayton Passages, Puget Sound, Washington.
cps1232	0	1978	kelp	Washington Department of Wildlife. Original field mapping of kelp for the Coastal Zone Atlas: Thom, Ronald M. Hallum, Loann. 1990. Long-term changes in the areal extent of tidal marshes, eelgrass meadows and kelp forests of Puget Sound. Wetland Ecosystem
cps1232	0	1996	nav	National Ocean Service. Hydrographic Sheet Register No. 10667. Wyckoff Shoal to Balch Passage. US Department of Commerce, National Oceanic and Atmospheric Administration; 1996. Available from: https://maps.ngdc.noaa.gov/viewers/bathymetry/
cps1232	0	1999	kelp	Nearshore Habitat Program. The Washington State ShoreZone Inventory. Olympia, WA.: Washington State Department of Natural Resources; 2001. Available from: https://www.dnr.wa.gov/programs-and-services/aquatics/aquatic-science/nearshore-habitat-inventory
cps1232	0	2013	kelp	Berry H. Assessment of bull kelp at Squaxin Island in 2013, 2014 and 2016. Olympia, WA: Washington State Department of Natural Resources Nearshore Habitat Program; 2017. p. 39. Available from: https://www.dnr.wa.gov/programs-and-services/aquatics/aquatic
cps1232	0	2017	kelp	Berry H, Calloway M, Ledbetter J. Bull kelp monitoring in South Puget Sound in 2017 and 2018. Olympia, WA: Washington State Department of Natural Resources Nearshore Habitat Program; 2019. p. 72. Available from: https://www.dnr.wa.gov/programs-and-servic
cps1233	1	1878	nav	US Coast Survey. Topographic sheet. Register No. 1671. Section XI. Puget Sound: from Pt. Defiance to Ketron Isd. Washington Territory, 1877-78. 1878. Available from: http://riverhistory.ess.washington.edu/tsheets/framedex.htm
cps1233	0	1911	kelp	Cameron F. Potash from kelp. Washington, DC: US Govt. Print. Off.; 1915. Available from: https://catalog.lib.uchicago.edu/vufind/Record/3318402
cps1233	0	1935	nav	US Coast and Geodetic Survey. Hydrographic survey. No. 6106. Balch and Drayton Passages, Puget Sound, Washington.
cps1233	0	1978	kelp	Washington Department of Wildlife. Original field mapping of kelp for the Coastal Zone Atlas: Thom, Ronald M. Hallum, Loann. 1990. Long-term changes in the areal extent of tidal marshes, eelgrass meadows and kelp forests of Puget Sound. Wetland Ecosystem
cps1233	0	1996	nav	National Ocean Service. Hydrographic Sheet Register No. 10667. Wyckoff Shoal to Balch Passage. US Department of Commerce, National Oceanic and Atmospheric Administration; 1996. Available from: https://maps.ngdc.noaa.gov/viewers/bathymetry/
cps1233	0	1999	kelp	Nearshore Habitat Program. The Washington State ShoreZone Inventory. Olympia, WA.: Washington State Department of Natural Resources; 2001. Available from: https://www.dnr.wa.gov/programs-and-services/aquatics/aquatic-science/nearshore-habitat-inventory
cps1233	0	2013	kelp	Berry H. Assessment of bull kelp at Squaxin Island in 2013, 2014 and 2016. Olympia, WA: Washington State Department of Natural Resources Nearshore Habitat Program; 2017. p. 39. Available from: https://www.dnr.wa.gov/programs-and-services/aquatics/aquatic
cps1233	0	2017	kelp	Berry H, Calloway M, Ledbetter J. Bull kelp monitoring in South Puget Sound in 2017 and 2018. Olympia, WA: Washington State Department of Natural Resources Nearshore Habitat Program; 2019. p. 72. Available from: https://www.dnr.wa.gov/programs-and-servic
cps1234	1	1878	nav	US Coast Survey. Topographic sheet. Register No. 1671. Section XI. Puget Sound: from Pt. Defiance to Ketron Isd. Washington Territory, 1877-78. 1878. Available from: http://riverhistory.ess.washington.edu/tsheets/framedex.htm
cps1234	0	1911	kelp	Cameron F. Potash from kelp. Washington, DC: US Govt. Print. Off.; 1915. Available from: https://catalog.lib.uchicago.edu/vufind/Record/3318402
cps1234	1	1935	nav	US Coast and Geodetic Survey. Hydrographic survey. No. 6106. Balch and Drayton Passages, Puget Sound, Washington.
cps1234	0	1978	kelp	Washington Department of Wildlife. Original field mapping of kelp for the Coastal Zone Atlas: Thom, Ronald M. Hallum, Loann. 1990. Long-term changes in the areal extent of tidal marshes, eelgrass meadows and kelp forests of Puget Sound. Wetland Ecosystem
cps1234	0	1996	nav	National Ocean Service. Hydrographic Sheet Register No. 10667. Wyckoff Shoal to Balch Passage. US Department of Commerce, National Oceanic and Atmospheric Administration; 1996. Available from: https://maps.ngdc.noaa.gov/viewers/bathymetry/
cps1234	0	1999	kelp	Nearshore Habitat Program. The Washington State ShoreZone Inventory. Olympia, WA.: Washington State Department of Natural Resources; 2001. Available from: https://www.dnr.wa.gov/programs-and-services/aquatics/aquatic-science/nearshore-habitat-inventory
cps1234	0	2013	kelp	Berry H. Assessment of bull kelp at Squaxin Island in 2013, 2014 and 2016. Olympia, WA: Washington State Department of Natural Resources Nearshore Habitat Program; 2017. p. 39. Available from: https://www.dnr.wa.gov/programs-and-services/aquatics/aquatic
cps1234	0	2017	kelp	Berry H, Calloway M, Ledbetter J. Bull kelp monitoring in South Puget Sound in 2017 and 2018. Olympia, WA: Washington State Department of Natural Resources Nearshore Habitat Program; 2019. p. 72. Available from: https://www.dnr.wa.gov/programs-and-servic
cps1235	1	1878	nav	US Coast Survey. Topographic sheet. Register No. 1671. Section XI. Puget Sound: from Pt. Defiance to Ketron Isd. Washington Territory, 1877-78. 1878. Available from: http://riverhistory.ess.washington.edu/tsheets/framedex.htm
cps1235	0	1911	kelp	Cameron F. Potash from kelp. Washington, DC: US Govt. Print. Off.; 1915. Available from: https://catalog.lib.uchicago.edu/vufind/Record/3318402
cps1235	0	1935	nav	US Coast and Geodetic Survey. Hydrographic survey No. 6103. South End of Carr Inlet, Puget Sound, Washington. Department of Commerce; 1935. Available from: https://maps.ngdc.noaa.gov/viewers/bathymetry/
cps1235	0	1978	kelp	Washington Department of Wildlife. Original field mapping of kelp for the Coastal Zone Atlas: Thom, Ronald M. Hallum, Loann. 1990. Long-term changes in the areal extent of tidal marshes, eelgrass meadows and kelp forests of Puget Sound. Wetland Ecosystem
cps1235	0	1996	nav	National Ocean Service. Hydrographic Sheet Register No. 10667. Wyckoff Shoal to Balch Passage. US Department of Commerce, National Oceanic and Atmospheric Administration; 1996. Available from: https://maps.ngdc.noaa.gov/viewers/bathymetry/
cps1235	0	1999	kelp	Nearshore Habitat Program. The Washington State ShoreZone Inventory. Olympia, WA.: Washington State Department of Natural Resources; 2001. Available from: https://www.dnr.wa.gov/programs-and-services/aquatics/aquatic-science/nearshore-habitat-inventory
cps1235	0	2013	kelp	Berry H. Assessment of bull kelp at Squaxin Island in 2013, 2014 and 2016. Olympia, WA: Washington State Department of Natural Resources Nearshore Habitat Program; 2017. p. 39. Available from: https://www.dnr.wa.gov/programs-and-services/aquatics/aquatic
cps1235	0	2017	kelp	Berry H, Calloway M, Ledbetter J. Bull kelp monitoring in South Puget Sound in 2017 and 2018. Olympia, WA: Washington State Department of Natural Resources Nearshore Habitat Program; 2019. p. 72. Available from: https://www.dnr.wa.gov/programs-and-servic
cps1237	0	1878	nav	US Coast Survey. Topographic sheet. Register No. 1671. Section XI. Puget Sound: from Pt. Defiance to Ketron Isd. Washington Territory, 1877-78. 1878. Available from: http://riverhistory.ess.washington.edu/tsheets/framedex.htm
cps1237	0	1878	nav	US Coast Survey. Topographic sheet. Register No. 1674. Section XI. Carrs Inlet, Wash. Ter. 1877-78. Available from: http://riverhistory.ess.washington.edu/tsheets/framedex.htm
cps1237	0	1911	kelp	Cameron F. Potash from kelp. Washington, DC: US Govt. Print. Off.; 1915. Available from: https://catalog.lib.uchicago.edu/vufind/Record/3318402
cps1237	0	1935	nav	US Coast and Geodetic Survey. Hydrographic survey No. 6103. South End of Carr Inlet, Puget Sound, Washington. Department of Commerce; 1935. Available from: https://maps.ngdc.noaa.gov/viewers/bathymetry/
cps1237	0	1978	kelp	Washington Department of Wildlife. Original field mapping of kelp for the Coastal Zone Atlas: Thom, Ronald M. Hallum, Loann. 1990. Long-term changes in the areal extent of tidal marshes, eelgrass meadows and kelp forests of Puget Sound. Wetland Ecosystem
cps1237	0	1996	nav	National Ocean Service. Hydrographic Sheet Register No. 10667. Wyckoff Shoal to Balch Passage. US Department of Commerce, National Oceanic and Atmospheric Administration; 1996. Available from: https://maps.ngdc.noaa.gov/viewers/bathymetry/
cps1237	0	1999	kelp	Nearshore Habitat Program. The Washington State ShoreZone Inventory. Olympia, WA.: Washington State Department of Natural Resources; 2001. Available from: https://www.dnr.wa.gov/programs-and-services/aquatics/aquatic-science/nearshore-habitat-inventory
cps1237	0	2013	kelp	Berry H. Assessment of bull kelp at Squaxin Island in 2013, 2014 and 2016. Olympia, WA: Washington State Department of Natural Resources Nearshore Habitat Program; 2017. p. 39. Available from: https://www.dnr.wa.gov/programs-and-services/aquatics/aquatic
cps1237	0	2017	kelp	Berry H, Calloway M, Ledbetter J. Bull kelp monitoring in South Puget Sound in 2017 and 2018. Olympia, WA: Washington State Department of Natural Resources Nearshore Habitat Program; 2019. p. 72. Available from: https://www.dnr.wa.gov/programs-and-servic
cps1238	0	1878	nav	US Coast Survey. Topographic sheet. Register No. 1674. Section XI. Carrs Inlet, Wash. Ter. 1877-78. Available from: http://riverhistory.ess.washington.edu/tsheets/framedex.htm
cps1238	0	1911	kelp	Cameron F. Potash from kelp. Washington, DC: US Govt. Print. Off.; 1915. Available from: https://catalog.lib.uchicago.edu/vufind/Record/3318402
cps1238	0	1935	nav	US Coast and Geodetic Survey. Hydrographic survey No. 6103. South End of Carr Inlet, Puget Sound, Washington. Department of Commerce; 1935. Available from: https://maps.ngdc.noaa.gov/viewers/bathymetry/
cps1238	0	1978	kelp	Washington Department of Wildlife. Original field mapping of kelp for the Coastal Zone Atlas: Thom, Ronald M. Hallum, Loann. 1990. Long-term changes in the areal extent of tidal marshes, eelgrass meadows and kelp forests of Puget Sound. Wetland Ecosystem
cps1238	0	1996	nav	National Ocean Service. Hydrographic Sheet Register No. 10667. Wyckoff Shoal to Balch Passage. US Department of Commerce, National Oceanic and Atmospheric Administration; 1996. Available from: https://maps.ngdc.noaa.gov/viewers/bathymetry/
cps1238	0	1999	kelp	Nearshore Habitat Program. The Washington State ShoreZone Inventory. Olympia, WA.: Washington State Department of Natural Resources; 2001. Available from: https://www.dnr.wa.gov/programs-and-services/aquatics/aquatic-science/nearshore-habitat-inventory
cps1238	0	2013	kelp	Berry H. Assessment of bull kelp at Squaxin Island in 2013, 2014 and 2016. Olympia, WA: Washington State Department of Natural Resources Nearshore Habitat Program; 2017. p. 39. Available from: https://www.dnr.wa.gov/programs-and-services/aquatics/aquatic
cps1238	0	2017	kelp	Berry H, Calloway M, Ledbetter J. Bull kelp monitoring in South Puget Sound in 2017 and 2018. Olympia, WA: Washington State Department of Natural Resources Nearshore Habitat Program; 2019. p. 72. Available from: https://www.dnr.wa.gov/programs-and-servic
cps1239	0	1878	nav	US Coast Survey. Topographic sheet. Register No. 1674. Section XI. Carrs Inlet, Wash. Ter. 1877-78. Available from: http://riverhistory.ess.washington.edu/tsheets/framedex.htm
cps1239	0	1911	kelp	Cameron F. Potash from kelp. Washington, DC: US Govt. Print. Off.; 1915. Available from: https://catalog.lib.uchicago.edu/vufind/Record/3318402
cps1239	1	1935	nav	US Coast and Geodetic Survey. Hydrographic survey No. 6103. South End of Carr Inlet, Puget Sound, Washington. Department of Commerce; 1935. Available from: https://maps.ngdc.noaa.gov/viewers/bathymetry/
cps1239	0	1978	kelp	Washington Department of Wildlife. Original field mapping of kelp for the Coastal Zone Atlas: Thom, Ronald M. Hallum, Loann. 1990. Long-term changes in the areal extent of tidal marshes, eelgrass meadows and kelp forests of Puget Sound. Wetland Ecosystem
cps1239	0	1996	nav	National Ocean Service. Hydrographic Sheet Register No. 10667. Wyckoff Shoal to Balch Passage. US Department of Commerce, National Oceanic and Atmospheric Administration; 1996. Available from: https://maps.ngdc.noaa.gov/viewers/bathymetry/
cps1239	0	1999	kelp	Nearshore Habitat Program. The Washington State ShoreZone Inventory. Olympia, WA.: Washington State Department of Natural Resources; 2001. Available from: https://www.dnr.wa.gov/programs-and-services/aquatics/aquatic-science/nearshore-habitat-inventory
cps1239	0	2013	kelp	Berry H. Assessment of bull kelp at Squaxin Island in 2013, 2014 and 2016. Olympia, WA: Washington State Department of Natural Resources Nearshore Habitat Program; 2017. p. 39. Available from: https://www.dnr.wa.gov/programs-and-services/aquatics/aquatic
cps1239	0	2017	kelp	Berry H, Calloway M, Ledbetter J. Bull kelp monitoring in South Puget Sound in 2017 and 2018. Olympia, WA: Washington State Department of Natural Resources Nearshore Habitat Program; 2019. p. 72. Available from: https://www.dnr.wa.gov/programs-and-servic
cps1240	0	1878	nav	US Coast Survey. Topographic sheet. Register No. 1671. Section XI. Puget Sound: from Pt. Defiance to Ketron Isd. Washington Territory, 1877-78. 1878. Available from: http://riverhistory.ess.washington.edu/tsheets/framedex.htm
cps1240	0	1911	kelp	Cameron F. Potash from kelp. Washington, DC: US Govt. Print. Off.; 1915. Available from: https://catalog.lib.uchicago.edu/vufind/Record/3318402
cps1240	1	1935	nav	US Coast and Geodetic Survey. Hydrographic survey No. 6103. South End of Carr Inlet, Puget Sound, Washington. Department of Commerce; 1935. Available from: https://maps.ngdc.noaa.gov/viewers/bathymetry/
cps1240	0	1978	kelp	Washington Department of Wildlife. Original field mapping of kelp for the Coastal Zone Atlas: Thom, Ronald M. Hallum, Loann. 1990. Long-term changes in the areal extent of tidal marshes, eelgrass meadows and kelp forests of Puget Sound. Wetland Ecosystem
cps1240	0	1999	kelp	Nearshore Habitat Program. The Washington State ShoreZone Inventory. Olympia, WA.: Washington State Department of Natural Resources; 2001. Available from: https://www.dnr.wa.gov/programs-and-services/aquatics/aquatic-science/nearshore-habitat-inventory
cps1240	0	2013	kelp	Berry H. Assessment of bull kelp at Squaxin Island in 2013, 2014 and 2016. Olympia, WA: Washington State Department of Natural Resources Nearshore Habitat Program; 2017. p. 39. Available from: https://www.dnr.wa.gov/programs-and-services/aquatics/aquatic
cps1240	0	2017	kelp	Berry H, Calloway M, Ledbetter J. Bull kelp monitoring in South Puget Sound in 2017 and 2018. Olympia, WA: Washington State Department of Natural Resources Nearshore Habitat Program; 2019. p. 72. Available from: https://www.dnr.wa.gov/programs-and-servic
cps1241	1	1878	nav	US Coast Survey. Topographic sheet. Register No. 1671. Section XI. Puget Sound: from Pt. Defiance to Ketron Isd. Washington Territory, 1877-78. 1878. Available from: http://riverhistory.ess.washington.edu/tsheets/framedex.htm
cps1241	0	1911	kelp	Cameron F. Potash from kelp. Washington, DC: US Govt. Print. Off.; 1915. Available from: https://catalog.lib.uchicago.edu/vufind/Record/3318402
cps1241	0	1935	nav	US Coast and Geodetic Survey. Hydrographic survey No. 6103. South End of Carr Inlet, Puget Sound, Washington. Department of Commerce; 1935. Available from: https://maps.ngdc.noaa.gov/viewers/bathymetry/
cps1241	0	1978	kelp	Washington Department of Wildlife. Original field mapping of kelp for the Coastal Zone Atlas: Thom, Ronald M. Hallum, Loann. 1990. Long-term changes in the areal extent of tidal marshes, eelgrass meadows and kelp forests of Puget Sound. Wetland Ecosystem
cps1241	0	1999	kelp	Nearshore Habitat Program. The Washington State ShoreZone Inventory. Olympia, WA.: Washington State Department of Natural Resources; 2001. Available from: https://www.dnr.wa.gov/programs-and-services/aquatics/aquatic-science/nearshore-habitat-inventory
cps1241	0	2013	kelp	Berry H. Assessment of bull kelp at Squaxin Island in 2013, 2014 and 2016. Olympia, WA: Washington State Department of Natural Resources Nearshore Habitat Program; 2017. p. 39. Available from: https://www.dnr.wa.gov/programs-and-services/aquatics/aquatic
cps1241	0	2017	kelp	Berry H, Calloway M, Ledbetter J. Bull kelp monitoring in South Puget Sound in 2017 and 2018. Olympia, WA: Washington State Department of Natural Resources Nearshore Habitat Program; 2019. p. 72. Available from: https://www.dnr.wa.gov/programs-and-servic
cps1242	0	1878	nav	US Coast Survey. Topographic sheet. Register No. 1671. Section XI. Puget Sound: from Pt. Defiance to Ketron Isd. Washington Territory, 1877-78. 1878. Available from: http://riverhistory.ess.washington.edu/tsheets/framedex.htm
cps1242	0	1911	kelp	Cameron F. Potash from kelp. Washington, DC: US Govt. Print. Off.; 1915. Available from: https://catalog.lib.uchicago.edu/vufind/Record/3318402
cps1242	0	1935	nav	US Coast and Geodetic Survey. Hydrographic survey No. 6103. South End of Carr Inlet, Puget Sound, Washington. Department of Commerce; 1935. Available from: https://maps.ngdc.noaa.gov/viewers/bathymetry/
cps1242	0	1978	kelp	Washington Department of Wildlife. Original field mapping of kelp for the Coastal Zone Atlas: Thom, Ronald M. Hallum, Loann. 1990. Long-term changes in the areal extent of tidal marshes, eelgrass meadows and kelp forests of Puget Sound. Wetland Ecosystem
cps1242	0	1999	kelp	Nearshore Habitat Program. The Washington State ShoreZone Inventory. Olympia, WA.: Washington State Department of Natural Resources; 2001. Available from: https://www.dnr.wa.gov/programs-and-services/aquatics/aquatic-science/nearshore-habitat-inventory
cps1242	0	2013	kelp	Berry H. Assessment of bull kelp at Squaxin Island in 2013, 2014 and 2016. Olympia, WA: Washington State Department of Natural Resources Nearshore Habitat Program; 2017. p. 39. Available from: https://www.dnr.wa.gov/programs-and-services/aquatics/aquatic
cps1242	0	2017	kelp	Berry H, Calloway M, Ledbetter J. Bull kelp monitoring in South Puget Sound in 2017 and 2018. Olympia, WA: Washington State Department of Natural Resources Nearshore Habitat Program; 2019. p. 72. Available from: https://www.dnr.wa.gov/programs-and-servic
cps1243	0	1878	nav	US Coast Survey. Topographic sheet. Register No. 1671. Section XI. Puget Sound: from Pt. Defiance to Ketron Isd. Washington Territory, 1877-78. 1878. Available from: http://riverhistory.ess.washington.edu/tsheets/framedex.htm
cps1243	0	1911	kelp	Cameron F. Potash from kelp. Washington, DC: US Govt. Print. Off.; 1915. Available from: https://catalog.lib.uchicago.edu/vufind/Record/3318402
cps1243	0	1935	nav	US Coast and Geodetic Survey. Hydrographic survey No. 6103. South End of Carr Inlet, Puget Sound, Washington. Department of Commerce; 1935. Available from: https://maps.ngdc.noaa.gov/viewers/bathymetry/
cps1243	0	1963	phy	Phillips R. Shallow subtidals surveys by scuba and snorkel at sites in Puget Sound for Seattle Pacific College and University of Washington. Seattle, WA:1962-63. p. 146. Available from: http://https://www.dnr.wa.gov/publications/aqr_nrsh_phillips_dive_lo
cps1243	0	1978	kelp	Washington Department of Wildlife. Original field mapping of kelp for the Coastal Zone Atlas: Thom, Ronald M. Hallum, Loann. 1990. Long-term changes in the areal extent of tidal marshes, eelgrass meadows and kelp forests of Puget Sound. Wetland Ecosystem
cps1243	0	1999	kelp	Nearshore Habitat Program. The Washington State ShoreZone Inventory. Olympia, WA.: Washington State Department of Natural Resources; 2001. Available from: https://www.dnr.wa.gov/programs-and-services/aquatics/aquatic-science/nearshore-habitat-inventory
cps1243	0	2013	kelp	Berry H. Assessment of bull kelp at Squaxin Island in 2013, 2014 and 2016. Olympia, WA: Washington State Department of Natural Resources Nearshore Habitat Program; 2017. p. 39. Available from: https://www.dnr.wa.gov/programs-and-services/aquatics/aquatic
cps1243	0	2017	kelp	Berry H, Calloway M, Ledbetter J. Bull kelp monitoring in South Puget Sound in 2017 and 2018. Olympia, WA: Washington State Department of Natural Resources Nearshore Habitat Program; 2019. p. 72. Available from: https://www.dnr.wa.gov/programs-and-servic
cps1244	0	1878	nav	US Coast Survey. Topographic sheet. Register No. 1671. Section XI. Puget Sound: from Pt. Defiance to Ketron Isd. Washington Territory, 1877-78. 1878. Available from: http://riverhistory.ess.washington.edu/tsheets/framedex.htm
cps1244	0	1911	kelp	Cameron F. Potash from kelp. Washington, DC: US Govt. Print. Off.; 1915. Available from: https://catalog.lib.uchicago.edu/vufind/Record/3318402
cps1244	0	1935	nav	US Coast and Geodetic Survey. Hydrographic survey No. 6103. South End of Carr Inlet, Puget Sound, Washington. Department of Commerce; 1935. Available from: https://maps.ngdc.noaa.gov/viewers/bathymetry/
cps1244	0	1978	kelp	Washington Department of Wildlife. Original field mapping of kelp for the Coastal Zone Atlas: Thom, Ronald M. Hallum, Loann. 1990. Long-term changes in the areal extent of tidal marshes, eelgrass meadows and kelp forests of Puget Sound. Wetland Ecosystem
cps1244	0	1999	kelp	Nearshore Habitat Program. The Washington State ShoreZone Inventory. Olympia, WA.: Washington State Department of Natural Resources; 2001. Available from: https://www.dnr.wa.gov/programs-and-services/aquatics/aquatic-science/nearshore-habitat-inventory
cps1244	0	2013	kelp	Berry H. Assessment of bull kelp at Squaxin Island in 2013, 2014 and 2016. Olympia, WA: Washington State Department of Natural Resources Nearshore Habitat Program; 2017. p. 39. Available from: https://www.dnr.wa.gov/programs-and-services/aquatics/aquatic
cps1244	0	2017	kelp	Berry H, Calloway M, Ledbetter J. Bull kelp monitoring in South Puget Sound in 2017 and 2018. Olympia, WA: Washington State Department of Natural Resources Nearshore Habitat Program; 2019. p. 72. Available from: https://www.dnr.wa.gov/programs-and-servic
cps1245	1	1878	nav	US Coast Survey. Topographic sheet. Register No. 1671. Section XI. Puget Sound: from Pt. Defiance to Ketron Isd. Washington Territory, 1877-78. 1878. Available from: http://riverhistory.ess.washington.edu/tsheets/framedex.htm
cps1245	0	1911	kelp	Cameron F. Potash from kelp. Washington, DC: US Govt. Print. Off.; 1915. Available from: https://catalog.lib.uchicago.edu/vufind/Record/3318402
cps1245	0	1935	nav	US Coast and Geodetic Survey. Hydrographic survey No. 6103. South End of Carr Inlet, Puget Sound, Washington. Department of Commerce; 1935. Available from: https://maps.ngdc.noaa.gov/viewers/bathymetry/
cps1245	0	1978	kelp	Washington Department of Wildlife. Original field mapping of kelp for the Coastal Zone Atlas: Thom, Ronald M. Hallum, Loann. 1990. Long-term changes in the areal extent of tidal marshes, eelgrass meadows and kelp forests of Puget Sound. Wetland Ecosystem
cps1245	0	1999	kelp	Nearshore Habitat Program. The Washington State ShoreZone Inventory. Olympia, WA.: Washington State Department of Natural Resources; 2001. Available from: https://www.dnr.wa.gov/programs-and-services/aquatics/aquatic-science/nearshore-habitat-inventory
cps1245	0	2013	kelp	Berry H. Assessment of bull kelp at Squaxin Island in 2013, 2014 and 2016. Olympia, WA: Washington State Department of Natural Resources Nearshore Habitat Program; 2017. p. 39. Available from: https://www.dnr.wa.gov/programs-and-services/aquatics/aquatic
cps1245	0	2017	kelp	Berry H, Calloway M, Ledbetter J. Bull kelp monitoring in South Puget Sound in 2017 and 2018. Olympia, WA: Washington State Department of Natural Resources Nearshore Habitat Program; 2019. p. 72. Available from: https://www.dnr.wa.gov/programs-and-servic
cps1246	0	1878	nav	US Coast Survey. Topographic sheet. Register No. 1671. Section XI. Puget Sound: from Pt. Defiance to Ketron Isd. Washington Territory, 1877-78. 1878. Available from: http://riverhistory.ess.washington.edu/tsheets/framedex.htm
cps1246	0	1911	kelp	Cameron F. Potash from kelp. Washington, DC: US Govt. Print. Off.; 1915. Available from: https://catalog.lib.uchicago.edu/vufind/Record/3318402
cps1246	0	1935	nav	US Coast and Geodetic Survey. Hydrographic survey No. 6104. Nisqually Reach to Fox Island, Puget Sound, Washington. Department of Commerce; 1935. Available from: https://maps.ngdc.noaa.gov/viewers/bathymetry/
cps1246	0	1978	kelp	Washington Department of Wildlife. Original field mapping of kelp for the Coastal Zone Atlas: Thom, Ronald M. Hallum, Loann. 1990. Long-term changes in the areal extent of tidal marshes, eelgrass meadows and kelp forests of Puget Sound. Wetland Ecosystem
cps1246	0	1999	kelp	Nearshore Habitat Program. The Washington State ShoreZone Inventory. Olympia, WA.: Washington State Department of Natural Resources; 2001. Available from: https://www.dnr.wa.gov/programs-and-services/aquatics/aquatic-science/nearshore-habitat-inventory
cps1246	0	2013	kelp	Berry H. Assessment of bull kelp at Squaxin Island in 2013, 2014 and 2016. Olympia, WA: Washington State Department of Natural Resources Nearshore Habitat Program; 2017. p. 39. Available from: https://www.dnr.wa.gov/programs-and-services/aquatics/aquatic
cps1246	0	2017	kelp	Berry H, Calloway M, Ledbetter J. Bull kelp monitoring in South Puget Sound in 2017 and 2018. Olympia, WA: Washington State Department of Natural Resources Nearshore Habitat Program; 2019. p. 72. Available from: https://www.dnr.wa.gov/programs-and-servic
cps1264	1	1878	nav	US Coast Survey. Topographic sheet. Register No. 1671. Section XI. Puget Sound: from Pt. Defiance to Ketron Isd. Washington Territory, 1877-78. 1878. Available from: http://riverhistory.ess.washington.edu/tsheets/framedex.htm
cps1264	1	1889	nav	Coast and Geodetic Survey. US Coast Pilot. 7, Pacific Coast: California, Oregon, Washington, Hawaii and Pacific Islands. In: Thom, Ronald M. Hallum, Loann. 1990. Long-term changes in the areal extent of tidal marshes, eelgrass meadows and kelp forests of
cps1264	0	1911	kelp	Cameron F. Potash from kelp. Washington, DC: US Govt. Print. Off.; 1915. Available from: https://catalog.lib.uchicago.edu/vufind/Record/3318402
cps1264	1	1926	nav	Coast and Geodetic Survey. US Coast Pilot. 7, Pacific Coast: California, Oregon, Washington, Hawaii and Pacific Islands. In: Thom, Ronald M. Hallum, Loann. 1990. Long-term changes in the areal extent of tidal marshes, eelgrass meadows and kelp forests of
cps1264	1	1935	nav	US Coast and Geodetic Survey. Hydrographic survey. No. 6106. Balch and Drayton Passages, Puget Sound, Washington.
cps1264	1	1951	nav	Coast and Geodetic Survey. US Coast Pilot. 7, Pacific Coast: California, Oregon, Washington, Hawaii and Pacific Islands. In: Thom, Ronald M. Hallum, Loann. 1990. Long-term changes in the areal extent of tidal marshes, eelgrass meadows and kelp forests of
cps1264	1	1978	kelp	Washington Department of Wildlife. Original field mapping of kelp for the Coastal Zone Atlas: Thom, Ronald M. Hallum, Loann. 1990. Long-term changes in the areal extent of tidal marshes, eelgrass meadows and kelp forests of Puget Sound. Wetland Ecosystem
cps1264	1	1980	fw	Washington State Department of Fisheries. Kelp surveys 1975-1989. In: Thom, Ronald M. Hallum, Loann. 1990. Long-term changes in the areal extent of tidal marshes, eelgrass meadows and kelp forests of Puget Sound. Seattle, WA: Wetland Ecosystem Team, Fish
cps1264	0	1992	fw	West JE. Personal communication regarding observations of Nereocystis luetkeana by the Washington Departmnent of Fish and Wildlife during rockfish surveys in South Puget Sound during the 1992 field year. Olympia, WA: Washington Department of Fisheries; 19
cps1264	0	1996	nav	National Ocean Service. Hydrographic Sheet Register No. 10667. Wyckoff Shoal to Balch Passage. US Department of Commerce, National Oceanic and Atmospheric Administration; 1996. Available from: https://maps.ngdc.noaa.gov/viewers/bathymetry/
cps1264	0	1999	kelp	Nearshore Habitat Program. The Washington State ShoreZone Inventory. Olympia, WA.: Washington State Department of Natural Resources; 2001. Available from: https://www.dnr.wa.gov/programs-and-services/aquatics/aquatic-science/nearshore-habitat-inventory
cps1264	0	2013	kelp	Berry H. Assessment of bull kelp at Squaxin Island in 2013, 2014 and 2016. Olympia, WA: Washington State Department of Natural Resources Nearshore Habitat Program; 2017. p. 39. Available from: https://www.dnr.wa.gov/programs-and-services/aquatics/aquatic
cps1264	0	2017	kelp	Berry H, Calloway M, Ledbetter J. Bull kelp monitoring in South Puget Sound in 2017 and 2018. Olympia, WA: Washington State Department of Natural Resources Nearshore Habitat Program; 2019. p. 72. Available from: https://www.dnr.wa.gov/programs-and-servic
cps1265	1	1878	nav	US Coast Survey. Topographic sheet. Register No. 1671. Section XI. Puget Sound: from Pt. Defiance to Ketron Isd. Washington Territory, 1877-78. 1878. Available from: http://riverhistory.ess.washington.edu/tsheets/framedex.htm
cps1265	0	1911	kelp	Cameron F. Potash from kelp. Washington, DC: US Govt. Print. Off.; 1915. Available from: https://catalog.lib.uchicago.edu/vufind/Record/3318402
cps1265	1	1935	nav	US Coast and Geodetic Survey. Hydrographic survey. No. 6106. Balch and Drayton Passages, Puget Sound, Washington.
cps1265	1	1978	kelp	Washington Department of Wildlife. Original field mapping of kelp for the Coastal Zone Atlas: Thom, Ronald M. Hallum, Loann. 1990. Long-term changes in the areal extent of tidal marshes, eelgrass meadows and kelp forests of Puget Sound. Wetland Ecosystem
cps1265	0	1996	nav	National Ocean Service. Hydrographic Sheet Register No. 10667. Wyckoff Shoal to Balch Passage. US Department of Commerce, National Oceanic and Atmospheric Administration; 1996. Available from: https://maps.ngdc.noaa.gov/viewers/bathymetry/
cps1265	0	1999	kelp	Nearshore Habitat Program. The Washington State ShoreZone Inventory. Olympia, WA.: Washington State Department of Natural Resources; 2001. Available from: https://www.dnr.wa.gov/programs-and-services/aquatics/aquatic-science/nearshore-habitat-inventory
cps1265	0	2013	kelp	Berry H. Assessment of bull kelp at Squaxin Island in 2013, 2014 and 2016. Olympia, WA: Washington State Department of Natural Resources Nearshore Habitat Program; 2017. p. 39. Available from: https://www.dnr.wa.gov/programs-and-services/aquatics/aquatic
cps1265	0	2017	kelp	Berry H, Calloway M, Ledbetter J. Bull kelp monitoring in South Puget Sound in 2017 and 2018. Olympia, WA: Washington State Department of Natural Resources Nearshore Habitat Program; 2019. p. 72. Available from: https://www.dnr.wa.gov/programs-and-servic
cps1270	0	1878	nav	US Coast Survey. Topographic sheet. Register No. 1671. Section XI. Puget Sound: from Pt. Defiance to Ketron Isd. Washington Territory, 1877-78. 1878. Available from: http://riverhistory.ess.washington.edu/tsheets/framedex.htm
cps1270	0	1911	kelp	Cameron F. Potash from kelp. Washington, DC: US Govt. Print. Off.; 1915. Available from: https://catalog.lib.uchicago.edu/vufind/Record/3318402
cps1270	0	1935	nav	US Coast and Geodetic Survey. Hydrographic survey No. 6104. Nisqually Reach to Fox Island, Puget Sound, Washington. Department of Commerce; 1935. Available from: https://maps.ngdc.noaa.gov/viewers/bathymetry/
cps1270	0	1978	kelp	Washington Department of Wildlife. Original field mapping of kelp for the Coastal Zone Atlas: Thom, Ronald M. Hallum, Loann. 1990. Long-term changes in the areal extent of tidal marshes, eelgrass meadows and kelp forests of Puget Sound. Wetland Ecosystem
cps1270	0	1999	kelp	Nearshore Habitat Program. The Washington State ShoreZone Inventory. Olympia, WA.: Washington State Department of Natural Resources; 2001. Available from: https://www.dnr.wa.gov/programs-and-services/aquatics/aquatic-science/nearshore-habitat-inventory
cps1270	0	2013	kelp	Berry H. Assessment of bull kelp at Squaxin Island in 2013, 2014 and 2016. Olympia, WA: Washington State Department of Natural Resources Nearshore Habitat Program; 2017. p. 39. Available from: https://www.dnr.wa.gov/programs-and-services/aquatics/aquatic
cps1270	0	2017	kelp	Berry H, Calloway M, Ledbetter J. Bull kelp monitoring in South Puget Sound in 2017 and 2018. Olympia, WA: Washington State Department of Natural Resources Nearshore Habitat Program; 2019. p. 72. Available from: https://www.dnr.wa.gov/programs-and-servic
cps1271	0	1878	nav	US Coast Survey. Topographic sheet. Register No. 1671. Section XI. Puget Sound: from Pt. Defiance to Ketron Isd. Washington Territory, 1877-78. 1878. Available from: http://riverhistory.ess.washington.edu/tsheets/framedex.htm
cps1271	0	1911	kelp	Cameron F. Potash from kelp. Washington, DC: US Govt. Print. Off.; 1915. Available from: https://catalog.lib.uchicago.edu/vufind/Record/3318402
cps1271	0	1935	nav	US Coast and Geodetic Survey. Hydrographic survey No. 6104. Nisqually Reach to Fox Island, Puget Sound, Washington. Department of Commerce; 1935. Available from: https://maps.ngdc.noaa.gov/viewers/bathymetry/
cps1271	0	1978	kelp	Washington Department of Wildlife. Original field mapping of kelp for the Coastal Zone Atlas: Thom, Ronald M. Hallum, Loann. 1990. Long-term changes in the areal extent of tidal marshes, eelgrass meadows and kelp forests of Puget Sound. Wetland Ecosystem
cps1271	0	1999	kelp	Nearshore Habitat Program. The Washington State ShoreZone Inventory. Olympia, WA.: Washington State Department of Natural Resources; 2001. Available from: https://www.dnr.wa.gov/programs-and-services/aquatics/aquatic-science/nearshore-habitat-inventory
cps1271	0	2013	kelp	Berry H. Assessment of bull kelp at Squaxin Island in 2013, 2014 and 2016. Olympia, WA: Washington State Department of Natural Resources Nearshore Habitat Program; 2017. p. 39. Available from: https://www.dnr.wa.gov/programs-and-services/aquatics/aquatic
cps1271	0	2017	kelp	Berry H, Calloway M, Ledbetter J. Bull kelp monitoring in South Puget Sound in 2017 and 2018. Olympia, WA: Washington State Department of Natural Resources Nearshore Habitat Program; 2019. p. 72. Available from: https://www.dnr.wa.gov/programs-and-servic
cps1272	0	1878	nav	US Coast Survey. Topographic sheet. Register No. 1672. Section XI. Topography of Puget Sound, Wash. Ter. from Nisqually River to Totten Inlet. 1878. Available from: http://riverhistory.ess.washington.edu/tsheets/framedex.htm
cps1272	0	1911	kelp	Cameron F. Potash from kelp. Washington, DC: US Govt. Print. Off.; 1915. Available from: https://catalog.lib.uchicago.edu/vufind/Record/3318402
cps1272	0	1935	nav	US Coast and Geodetic Survey. Hydrographic survey No. No. 6108. Case Inlet, Puget Sound, Washington. Department of Commerce; 1935. Available from: https://maps.ngdc.noaa.gov/viewers/bathymetry/
cps1272	0	1978	kelp	Washington Department of Wildlife. Original field mapping of kelp for the Coastal Zone Atlas: Thom, Ronald M. Hallum, Loann. 1990. Long-term changes in the areal extent of tidal marshes, eelgrass meadows and kelp forests of Puget Sound. Wetland Ecosystem
cps1272	0	1999	kelp	Nearshore Habitat Program. The Washington State ShoreZone Inventory. Olympia, WA.: Washington State Department of Natural Resources; 2001. Available from: https://www.dnr.wa.gov/programs-and-services/aquatics/aquatic-science/nearshore-habitat-inventory
cps1272	0	2001	nav	National Ocean Service. Hydrographic Sheet Descriptive Report. Register No. 11042. Nisqually Reach. US Department of Commerce, National Oceanic and Atmospheric Administration; 2001. Available from: https://maps.ngdc.noaa.gov/viewers/bathymetry/
cps1272	0	2013	kelp	Berry H. Assessment of bull kelp at Squaxin Island in 2013, 2014 and 2016. Olympia, WA: Washington State Department of Natural Resources Nearshore Habitat Program; 2017. p. 39. Available from: https://www.dnr.wa.gov/programs-and-services/aquatics/aquatic
cps1272	0	2017	kelp	Berry H, Calloway M, Ledbetter J. Bull kelp monitoring in South Puget Sound in 2017 and 2018. Olympia, WA: Washington State Department of Natural Resources Nearshore Habitat Program; 2019. p. 72. Available from: https://www.dnr.wa.gov/programs-and-servic
cps1273	0	1878	nav	US Coast Survey. Topographic sheet. Register No. 1672. Section XI. Topography of Puget Sound, Wash. Ter. from Nisqually River to Totten Inlet. 1878. Available from: http://riverhistory.ess.washington.edu/tsheets/framedex.htm
cps1273	0	1911	kelp	Cameron F. Potash from kelp. Washington, DC: US Govt. Print. Off.; 1915. Available from: https://catalog.lib.uchicago.edu/vufind/Record/3318402
cps1273	0	1935	nav	US Coast and Geodetic Survey. Hydrographic survey No. No. 6108. Case Inlet, Puget Sound, Washington. Department of Commerce; 1935. Available from: https://maps.ngdc.noaa.gov/viewers/bathymetry/
cps1273	0	1978	kelp	Washington Department of Wildlife. Original field mapping of kelp for the Coastal Zone Atlas: Thom, Ronald M. Hallum, Loann. 1990. Long-term changes in the areal extent of tidal marshes, eelgrass meadows and kelp forests of Puget Sound. Wetland Ecosystem
cps1273	0	1999	kelp	Nearshore Habitat Program. The Washington State ShoreZone Inventory. Olympia, WA.: Washington State Department of Natural Resources; 2001. Available from: https://www.dnr.wa.gov/programs-and-services/aquatics/aquatic-science/nearshore-habitat-inventory
cps1273	0	2001	nav	National Ocean Service. Hydrographic Sheet Descriptive Report. Register No. 11042. Nisqually Reach. US Department of Commerce, National Oceanic and Atmospheric Administration; 2001. Available from: https://maps.ngdc.noaa.gov/viewers/bathymetry/
cps1273	0	2013	kelp	Berry H. Assessment of bull kelp at Squaxin Island in 2013, 2014 and 2016. Olympia, WA: Washington State Department of Natural Resources Nearshore Habitat Program; 2017. p. 39. Available from: https://www.dnr.wa.gov/programs-and-services/aquatics/aquatic
cps1273	0	2017	kelp	Berry H, Calloway M, Ledbetter J. Bull kelp monitoring in South Puget Sound in 2017 and 2018. Olympia, WA: Washington State Department of Natural Resources Nearshore Habitat Program; 2019. p. 72. Available from: https://www.dnr.wa.gov/programs-and-servic
cps1274	0	1878	nav	US Coast Survey. Topographic sheet. Register No. 1672. Section XI. Topography of Puget Sound, Wash. Ter. from Nisqually River to Totten Inlet. 1878. Available from: http://riverhistory.ess.washington.edu/tsheets/framedex.htm
cps1274	0	1911	kelp	Cameron F. Potash from kelp. Washington, DC: US Govt. Print. Off.; 1915. Available from: https://catalog.lib.uchicago.edu/vufind/Record/3318402
cps1274	0	1935	nav	US Coast and Geodetic Survey. Hydrographic survey No. No. 6108. Case Inlet, Puget Sound, Washington. Department of Commerce; 1935. Available from: https://maps.ngdc.noaa.gov/viewers/bathymetry/
cps1274	0	1963	phy	Phillips R. Shallow subtidals surveys by scuba and snorkel at sites in Puget Sound for Seattle Pacific College and University of Washington. Seattle, WA:1962-63. p. 146. Available from: http://https://www.dnr.wa.gov/publications/aqr_nrsh_phillips_dive_lo
cps1274	0	1978	kelp	Washington Department of Wildlife. Original field mapping of kelp for the Coastal Zone Atlas: Thom, Ronald M. Hallum, Loann. 1990. Long-term changes in the areal extent of tidal marshes, eelgrass meadows and kelp forests of Puget Sound. Wetland Ecosystem
cps1274	0	1999	kelp	Nearshore Habitat Program. The Washington State ShoreZone Inventory. Olympia, WA.: Washington State Department of Natural Resources; 2001. Available from: https://www.dnr.wa.gov/programs-and-services/aquatics/aquatic-science/nearshore-habitat-inventory
cps1274	0	2001	nav	National Ocean Service. Hydrographic Sheet Descriptive Report. Register No. 11042. Nisqually Reach. US Department of Commerce, National Oceanic and Atmospheric Administration; 2001. Available from: https://maps.ngdc.noaa.gov/viewers/bathymetry/
cps1274	0	2013	kelp	Berry H. Assessment of bull kelp at Squaxin Island in 2013, 2014 and 2016. Olympia, WA: Washington State Department of Natural Resources Nearshore Habitat Program; 2017. p. 39. Available from: https://www.dnr.wa.gov/programs-and-services/aquatics/aquatic
cps1274	0	2017	kelp	Berry H, Calloway M, Ledbetter J. Bull kelp monitoring in South Puget Sound in 2017 and 2018. Olympia, WA: Washington State Department of Natural Resources Nearshore Habitat Program; 2019. p. 72. Available from: https://www.dnr.wa.gov/programs-and-servic
cps1275	0	1878	nav	US Coast Survey. Topographic sheet. Register No. 1672. Section XI. Topography of Puget Sound, Wash. Ter. from Nisqually River to Totten Inlet. 1878. Available from: http://riverhistory.ess.washington.edu/tsheets/framedex.htm
cps1275	0	1911	kelp	Cameron F. Potash from kelp. Washington, DC: US Govt. Print. Off.; 1915. Available from: https://catalog.lib.uchicago.edu/vufind/Record/3318402
cps1275	0	1935	nav	US Coast and Geodetic Survey. Hydrographic survey No. No. 6108. Case Inlet, Puget Sound, Washington. Department of Commerce; 1935. Available from: https://maps.ngdc.noaa.gov/viewers/bathymetry/
cps1275	0	1978	kelp	Washington Department of Wildlife. Original field mapping of kelp for the Coastal Zone Atlas: Thom, Ronald M. Hallum, Loann. 1990. Long-term changes in the areal extent of tidal marshes, eelgrass meadows and kelp forests of Puget Sound. Wetland Ecosystem
cps1275	0	1996	nav	National Ocean Service. Hydrographic Sheet Descriptive Report. Register No. 10714. Nisqually Reach. US Department of Commerce, National Oceanic and Atmospheric Administration; 1996. Available from: https://maps.ngdc.noaa.gov/viewers/bathymetry/
cps1275	0	1999	kelp	Nearshore Habitat Program. The Washington State ShoreZone Inventory. Olympia, WA.: Washington State Department of Natural Resources; 2001. Available from: https://www.dnr.wa.gov/programs-and-services/aquatics/aquatic-science/nearshore-habitat-inventory
cps1275	0	2001	nav	National Ocean Service. Hydrographic Sheet Descriptive Report. Register No. 11042. Nisqually Reach. US Department of Commerce, National Oceanic and Atmospheric Administration; 2001. Available from: https://maps.ngdc.noaa.gov/viewers/bathymetry/
cps1275	0	2013	kelp	Berry H. Assessment of bull kelp at Squaxin Island in 2013, 2014 and 2016. Olympia, WA: Washington State Department of Natural Resources Nearshore Habitat Program; 2017. p. 39. Available from: https://www.dnr.wa.gov/programs-and-services/aquatics/aquatic
cps1275	0	2017	kelp	Berry H, Calloway M, Ledbetter J. Bull kelp monitoring in South Puget Sound in 2017 and 2018. Olympia, WA: Washington State Department of Natural Resources Nearshore Habitat Program; 2019. p. 72. Available from: https://www.dnr.wa.gov/programs-and-servic
cps1276	1	1878	nav	US Coast Survey. Topographic sheet. Register No. 1672. Section XI. Topography of Puget Sound, Wash. Ter. from Nisqually River to Totten Inlet. 1878. Available from: http://riverhistory.ess.washington.edu/tsheets/framedex.htm
cps1276	0	1911	kelp	Cameron F. Potash from kelp. Washington, DC: US Govt. Print. Off.; 1915. Available from: https://catalog.lib.uchicago.edu/vufind/Record/3318402
cps1276	1	1935	nav	US Coast and Geodetic Survey. Hydrographic survey No. No. 6108. Case Inlet, Puget Sound, Washington. Department of Commerce; 1935. Available from: https://maps.ngdc.noaa.gov/viewers/bathymetry/
cps1276	0	1977	nav	National Ocean Service. Hydrographic Sheet Register No. 9682. Nisqually Reach. US Department of Commerce, National Oceanic and Atmospheric Administration; 1977. Available from: https://maps.ngdc.noaa.gov/viewers/bathymetry/
cps1276	1	1978	kelp	Washington Department of Wildlife. Original field mapping of kelp for the Coastal Zone Atlas: Thom, Ronald M. Hallum, Loann. 1990. Long-term changes in the areal extent of tidal marshes, eelgrass meadows and kelp forests of Puget Sound. Wetland Ecosystem
cps1276	0	1996	nav	National Ocean Service. Hydrographic Sheet Descriptive Report. Register No. 10714. Nisqually Reach. US Department of Commerce, National Oceanic and Atmospheric Administration; 1996. Available from: https://maps.ngdc.noaa.gov/viewers/bathymetry/
cps1276	0	1999	kelp	Nearshore Habitat Program. The Washington State ShoreZone Inventory. Olympia, WA.: Washington State Department of Natural Resources; 2001. Available from: https://www.dnr.wa.gov/programs-and-services/aquatics/aquatic-science/nearshore-habitat-inventory
cps1276	0	2001	nav	National Ocean Service. Hydrographic Sheet Descriptive Report. Register No. 11042. Nisqually Reach. US Department of Commerce, National Oceanic and Atmospheric Administration; 2001. Available from: https://maps.ngdc.noaa.gov/viewers/bathymetry/
cps1276	0	2013	kelp	Berry H. Assessment of bull kelp at Squaxin Island in 2013, 2014 and 2016. Olympia, WA: Washington State Department of Natural Resources Nearshore Habitat Program; 2017. p. 39. Available from: https://www.dnr.wa.gov/programs-and-services/aquatics/aquatic
cps1276	0	2017	kelp	Berry H, Calloway M, Ledbetter J. Bull kelp monitoring in South Puget Sound in 2017 and 2018. Olympia, WA: Washington State Department of Natural Resources Nearshore Habitat Program; 2019. p. 72. Available from: https://www.dnr.wa.gov/programs-and-servic
cps1277	1	1878	nav	US Coast Survey. Topographic sheet. Register No. 1672. Section XI. Topography of Puget Sound, Wash. Ter. from Nisqually River to Totten Inlet. 1878. Available from: http://riverhistory.ess.washington.edu/tsheets/framedex.htm
cps1277	0	1911	kelp	Cameron F. Potash from kelp. Washington, DC: US Govt. Print. Off.; 1915. Available from: https://catalog.lib.uchicago.edu/vufind/Record/3318402
cps1277	1	1935	nav	US Coast and Geodetic Survey. Hydrographic survey No. No. 6108. Case Inlet, Puget Sound, Washington. Department of Commerce; 1935. Available from: https://maps.ngdc.noaa.gov/viewers/bathymetry/
cps1277	0	1977	nav	National Ocean Service. Hydrographic Sheet Register No. 9682. Nisqually Reach. US Department of Commerce, National Oceanic and Atmospheric Administration; 1977. Available from: https://maps.ngdc.noaa.gov/viewers/bathymetry/
cps1277	1	1978	kelp	Washington Department of Wildlife. Original field mapping of kelp for the Coastal Zone Atlas: Thom, Ronald M. Hallum, Loann. 1990. Long-term changes in the areal extent of tidal marshes, eelgrass meadows and kelp forests of Puget Sound. Wetland Ecosystem
cps1277	0	1996	nav	National Ocean Service. Hydrographic Sheet Descriptive Report. Register No. 10714. Nisqually Reach. US Department of Commerce, National Oceanic and Atmospheric Administration; 1996. Available from: https://maps.ngdc.noaa.gov/viewers/bathymetry/
cps1277	0	1999	kelp	Nearshore Habitat Program. The Washington State ShoreZone Inventory. Olympia, WA.: Washington State Department of Natural Resources; 2001. Available from: https://www.dnr.wa.gov/programs-and-services/aquatics/aquatic-science/nearshore-habitat-inventory
cps1277	0	2001	nav	National Ocean Service. Hydrographic Sheet Descriptive Report. Register No. 11042. Nisqually Reach. US Department of Commerce, National Oceanic and Atmospheric Administration; 2001. Available from: https://maps.ngdc.noaa.gov/viewers/bathymetry/
cps1277	0	2013	kelp	Berry H. Assessment of bull kelp at Squaxin Island in 2013, 2014 and 2016. Olympia, WA: Washington State Department of Natural Resources Nearshore Habitat Program; 2017. p. 39. Available from: https://www.dnr.wa.gov/programs-and-services/aquatics/aquatic
cps1277	0	2017	kelp	Berry H, Calloway M, Ledbetter J. Bull kelp monitoring in South Puget Sound in 2017 and 2018. Olympia, WA: Washington State Department of Natural Resources Nearshore Habitat Program; 2019. p. 72. Available from: https://www.dnr.wa.gov/programs-and-servic
cps1278	1	1878	nav	US Coast Survey. Topographic sheet. Register No. 1672. Section XI. Topography of Puget Sound, Wash. Ter. from Nisqually River to Totten Inlet. 1878. Available from: http://riverhistory.ess.washington.edu/tsheets/framedex.htm
cps1278	0	1911	kelp	Cameron F. Potash from kelp. Washington, DC: US Govt. Print. Off.; 1915. Available from: https://catalog.lib.uchicago.edu/vufind/Record/3318402
cps1278	0	1935	nav	US Coast and Geodetic Survey. Hydrographic survey No. No. 6108. Case Inlet, Puget Sound, Washington. Department of Commerce; 1935. Available from: https://maps.ngdc.noaa.gov/viewers/bathymetry/
cps1278	1	1978	kelp	Washington Department of Wildlife. Original field mapping of kelp for the Coastal Zone Atlas: Thom, Ronald M. Hallum, Loann. 1990. Long-term changes in the areal extent of tidal marshes, eelgrass meadows and kelp forests of Puget Sound. Wetland Ecosystem
cps1278	0	1996	nav	National Ocean Service. Hydrographic Sheet Descriptive Report. Register No. 10714. Nisqually Reach. US Department of Commerce, National Oceanic and Atmospheric Administration; 1996. Available from: https://maps.ngdc.noaa.gov/viewers/bathymetry/
cps1278	0	1999	kelp	Nearshore Habitat Program. The Washington State ShoreZone Inventory. Olympia, WA.: Washington State Department of Natural Resources; 2001. Available from: https://www.dnr.wa.gov/programs-and-services/aquatics/aquatic-science/nearshore-habitat-inventory
cps1278	0	2001	nav	National Ocean Service. Hydrographic Sheet Descriptive Report. Register No. 11042. Nisqually Reach. US Department of Commerce, National Oceanic and Atmospheric Administration; 2001. Available from: https://maps.ngdc.noaa.gov/viewers/bathymetry/
cps1278	0	2013	kelp	Berry H. Assessment of bull kelp at Squaxin Island in 2013, 2014 and 2016. Olympia, WA: Washington State Department of Natural Resources Nearshore Habitat Program; 2017. p. 39. Available from: https://www.dnr.wa.gov/programs-and-services/aquatics/aquatic
cps1278	0	2017	kelp	Berry H, Calloway M, Ledbetter J. Bull kelp monitoring in South Puget Sound in 2017 and 2018. Olympia, WA: Washington State Department of Natural Resources Nearshore Habitat Program; 2019. p. 72. Available from: https://www.dnr.wa.gov/programs-and-servic
cps1279	1	1878	nav	US Coast Survey. Topographic sheet. Register No. 1672. Section XI. Topography of Puget Sound, Wash. Ter. from Nisqually River to Totten Inlet. 1878. Available from: http://riverhistory.ess.washington.edu/tsheets/framedex.htm
cps1279	0	1911	kelp	Cameron F. Potash from kelp. Washington, DC: US Govt. Print. Off.; 1915. Available from: https://catalog.lib.uchicago.edu/vufind/Record/3318402
cps1279	0	1935	nav	US Coast and Geodetic Survey. Hydrographic survey No. No. 6108. Case Inlet, Puget Sound, Washington. Department of Commerce; 1935. Available from: https://maps.ngdc.noaa.gov/viewers/bathymetry/
cps1279	0	1978	kelp	Washington Department of Wildlife. Original field mapping of kelp for the Coastal Zone Atlas: Thom, Ronald M. Hallum, Loann. 1990. Long-term changes in the areal extent of tidal marshes, eelgrass meadows and kelp forests of Puget Sound. Wetland Ecosystem
cps1279	0	1996	nav	National Ocean Service. Hydrographic Sheet Descriptive Report. Register No. 10714. Nisqually Reach. US Department of Commerce, National Oceanic and Atmospheric Administration; 1996. Available from: https://maps.ngdc.noaa.gov/viewers/bathymetry/
cps1279	0	1999	kelp	Nearshore Habitat Program. The Washington State ShoreZone Inventory. Olympia, WA.: Washington State Department of Natural Resources; 2001. Available from: https://www.dnr.wa.gov/programs-and-services/aquatics/aquatic-science/nearshore-habitat-inventory
cps1279	0	2001	nav	National Ocean Service. Hydrographic Sheet Descriptive Report. Register No. 11042. Nisqually Reach. US Department of Commerce, National Oceanic and Atmospheric Administration; 2001. Available from: https://maps.ngdc.noaa.gov/viewers/bathymetry/
cps1279	0	2013	kelp	Berry H. Assessment of bull kelp at Squaxin Island in 2013, 2014 and 2016. Olympia, WA: Washington State Department of Natural Resources Nearshore Habitat Program; 2017. p. 39. Available from: https://www.dnr.wa.gov/programs-and-services/aquatics/aquatic
cps1279	0	2017	kelp	Berry H, Calloway M, Ledbetter J. Bull kelp monitoring in South Puget Sound in 2017 and 2018. Olympia, WA: Washington State Department of Natural Resources Nearshore Habitat Program; 2019. p. 72. Available from: https://www.dnr.wa.gov/programs-and-servic
cps1280	1	1878	nav	US Coast Survey. Topographic sheet. Register No. 1672. Section XI. Topography of Puget Sound, Wash. Ter. from Nisqually River to Totten Inlet. 1878. Available from: http://riverhistory.ess.washington.edu/tsheets/framedex.htm
cps1280	0	1911	kelp	Cameron F. Potash from kelp. Washington, DC: US Govt. Print. Off.; 1915. Available from: https://catalog.lib.uchicago.edu/vufind/Record/3318402
cps1280	1	1935	nav	US Coast and Geodetic Survey. Hydrographic survey No. No. 6108. Case Inlet, Puget Sound, Washington. Department of Commerce; 1935. Available from: https://maps.ngdc.noaa.gov/viewers/bathymetry/
cps1280	0	1978	kelp	Washington Department of Wildlife. Original field mapping of kelp for the Coastal Zone Atlas: Thom, Ronald M. Hallum, Loann. 1990. Long-term changes in the areal extent of tidal marshes, eelgrass meadows and kelp forests of Puget Sound. Wetland Ecosystem
cps1280	0	1996	nav	National Ocean Service. Hydrographic Sheet Descriptive Report. Register No. 10714. Nisqually Reach. US Department of Commerce, National Oceanic and Atmospheric Administration; 1996. Available from: https://maps.ngdc.noaa.gov/viewers/bathymetry/
cps1280	0	1999	kelp	Nearshore Habitat Program. The Washington State ShoreZone Inventory. Olympia, WA.: Washington State Department of Natural Resources; 2001. Available from: https://www.dnr.wa.gov/programs-and-services/aquatics/aquatic-science/nearshore-habitat-inventory
cps1280	0	2001	nav	National Ocean Service. Hydrographic Sheet Descriptive Report. Register No. 11042. Nisqually Reach. US Department of Commerce, National Oceanic and Atmospheric Administration; 2001. Available from: https://maps.ngdc.noaa.gov/viewers/bathymetry/
cps1280	0	2013	kelp	Berry H. Assessment of bull kelp at Squaxin Island in 2013, 2014 and 2016. Olympia, WA: Washington State Department of Natural Resources Nearshore Habitat Program; 2017. p. 39. Available from: https://www.dnr.wa.gov/programs-and-services/aquatics/aquatic
cps1280	0	2017	kelp	Berry H, Calloway M, Ledbetter J. Bull kelp monitoring in South Puget Sound in 2017 and 2018. Olympia, WA: Washington State Department of Natural Resources Nearshore Habitat Program; 2019. p. 72. Available from: https://www.dnr.wa.gov/programs-and-servic
cps1281	1	1878	nav	US Coast Survey. Topographic sheet. Register No. 1672. Section XI. Topography of Puget Sound, Wash. Ter. from Nisqually River to Totten Inlet. 1878. Available from: http://riverhistory.ess.washington.edu/tsheets/framedex.htm
cps1281	0	1911	kelp	Cameron F. Potash from kelp. Washington, DC: US Govt. Print. Off.; 1915. Available from: https://catalog.lib.uchicago.edu/vufind/Record/3318402
cps1281	0	1935	nav	US Coast and Geodetic Survey. Hydrographic survey No. No. 6108. Case Inlet, Puget Sound, Washington. Department of Commerce; 1935. Available from: https://maps.ngdc.noaa.gov/viewers/bathymetry/
cps1281	0	1978	kelp	Washington Department of Wildlife. Original field mapping of kelp for the Coastal Zone Atlas: Thom, Ronald M. Hallum, Loann. 1990. Long-term changes in the areal extent of tidal marshes, eelgrass meadows and kelp forests of Puget Sound. Wetland Ecosystem
cps1281	0	1996	nav	National Ocean Service. Hydrographic Sheet Descriptive Report. Register No. 10714. Nisqually Reach. US Department of Commerce, National Oceanic and Atmospheric Administration; 1996. Available from: https://maps.ngdc.noaa.gov/viewers/bathymetry/
cps1281	0	1999	kelp	Nearshore Habitat Program. The Washington State ShoreZone Inventory. Olympia, WA.: Washington State Department of Natural Resources; 2001. Available from: https://www.dnr.wa.gov/programs-and-services/aquatics/aquatic-science/nearshore-habitat-inventory
cps1281	0	2013	kelp	Berry H. Assessment of bull kelp at Squaxin Island in 2013, 2014 and 2016. Olympia, WA: Washington State Department of Natural Resources Nearshore Habitat Program; 2017. p. 39. Available from: https://www.dnr.wa.gov/programs-and-services/aquatics/aquatic
cps1281	0	2017	kelp	Berry H, Calloway M, Ledbetter J. Bull kelp monitoring in South Puget Sound in 2017 and 2018. Olympia, WA: Washington State Department of Natural Resources Nearshore Habitat Program; 2019. p. 72. Available from: https://www.dnr.wa.gov/programs-and-servic
cps1282	1	1878	nav	US Coast Survey. Topographic sheet. Register No. 1672. Section XI. Topography of Puget Sound, Wash. Ter. from Nisqually River to Totten Inlet. 1878. Available from: http://riverhistory.ess.washington.edu/tsheets/framedex.htm
cps1282	0	1911	kelp	Cameron F. Potash from kelp. Washington, DC: US Govt. Print. Off.; 1915. Available from: https://catalog.lib.uchicago.edu/vufind/Record/3318402
cps1282	0	1935	nav	US Coast and Geodetic Survey. Hydrographic survey No. No. 6108. Case Inlet, Puget Sound, Washington. Department of Commerce; 1935. Available from: https://maps.ngdc.noaa.gov/viewers/bathymetry/
cps1282	0	1978	kelp	Washington Department of Wildlife. Original field mapping of kelp for the Coastal Zone Atlas: Thom, Ronald M. Hallum, Loann. 1990. Long-term changes in the areal extent of tidal marshes, eelgrass meadows and kelp forests of Puget Sound. Wetland Ecosystem
cps1282	0	1996	nav	National Ocean Service. Hydrographic Sheet Descriptive Report. Register No. 10714. Nisqually Reach. US Department of Commerce, National Oceanic and Atmospheric Administration; 1996. Available from: https://maps.ngdc.noaa.gov/viewers/bathymetry/
cps1282	0	1999	kelp	Nearshore Habitat Program. The Washington State ShoreZone Inventory. Olympia, WA.: Washington State Department of Natural Resources; 2001. Available from: https://www.dnr.wa.gov/programs-and-services/aquatics/aquatic-science/nearshore-habitat-inventory
cps1282	0	2013	kelp	Berry H. Assessment of bull kelp at Squaxin Island in 2013, 2014 and 2016. Olympia, WA: Washington State Department of Natural Resources Nearshore Habitat Program; 2017. p. 39. Available from: https://www.dnr.wa.gov/programs-and-services/aquatics/aquatic
cps1282	0	2017	kelp	Berry H, Calloway M, Ledbetter J. Bull kelp monitoring in South Puget Sound in 2017 and 2018. Olympia, WA: Washington State Department of Natural Resources Nearshore Habitat Program; 2019. p. 72. Available from: https://www.dnr.wa.gov/programs-and-servic
cps1283	1	1878	nav	US Coast Survey. Topographic sheet. Register No. 1672. Section XI. Topography of Puget Sound, Wash. Ter. from Nisqually River to Totten Inlet. 1878. Available from: http://riverhistory.ess.washington.edu/tsheets/framedex.htm
cps1283	0	1911	kelp	Cameron F. Potash from kelp. Washington, DC: US Govt. Print. Off.; 1915. Available from: https://catalog.lib.uchicago.edu/vufind/Record/3318402
cps1283	0	1935	nav	US Coast and Geodetic Survey. Hydrographic survey No. No. 6108. Case Inlet, Puget Sound, Washington. Department of Commerce; 1935. Available from: https://maps.ngdc.noaa.gov/viewers/bathymetry/
cps1283	0	1978	kelp	Washington Department of Wildlife. Original field mapping of kelp for the Coastal Zone Atlas: Thom, Ronald M. Hallum, Loann. 1990. Long-term changes in the areal extent of tidal marshes, eelgrass meadows and kelp forests of Puget Sound. Wetland Ecosystem
cps1283	0	1996	nav	National Ocean Service. Hydrographic Sheet Descriptive Report. Register No. 10714. Nisqually Reach. US Department of Commerce, National Oceanic and Atmospheric Administration; 1996. Available from: https://maps.ngdc.noaa.gov/viewers/bathymetry/
cps1283	0	1999	kelp	Nearshore Habitat Program. The Washington State ShoreZone Inventory. Olympia, WA.: Washington State Department of Natural Resources; 2001. Available from: https://www.dnr.wa.gov/programs-and-services/aquatics/aquatic-science/nearshore-habitat-inventory
cps1283	0	2013	kelp	Berry H. Assessment of bull kelp at Squaxin Island in 2013, 2014 and 2016. Olympia, WA: Washington State Department of Natural Resources Nearshore Habitat Program; 2017. p. 39. Available from: https://www.dnr.wa.gov/programs-and-services/aquatics/aquatic
cps1283	0	2017	kelp	Berry H, Calloway M, Ledbetter J. Bull kelp monitoring in South Puget Sound in 2017 and 2018. Olympia, WA: Washington State Department of Natural Resources Nearshore Habitat Program; 2019. p. 72. Available from: https://www.dnr.wa.gov/programs-and-servic
cps1284	0	1878	nav	US Coast Survey. Topographic sheet. Register No. 1671. Section XI. Puget Sound: from Pt. Defiance to Ketron Isd. Washington Territory, 1877-78. 1878. Available from: http://riverhistory.ess.washington.edu/tsheets/framedex.htm
cps1284	0	1911	kelp	Cameron F. Potash from kelp. Washington, DC: US Govt. Print. Off.; 1915. Available from: https://catalog.lib.uchicago.edu/vufind/Record/3318402
cps1284	0	1935	nav	US Coast and Geodetic Survey. Hydrographic survey. No. 6106. Balch and Drayton Passages, Puget Sound, Washington.
cps1284	1	1978	kelp	Washington Department of Wildlife. Original field mapping of kelp for the Coastal Zone Atlas: Thom, Ronald M. Hallum, Loann. 1990. Long-term changes in the areal extent of tidal marshes, eelgrass meadows and kelp forests of Puget Sound. Wetland Ecosystem
cps1284	0	1996	nav	National Ocean Service. Hydrographic Sheet Descriptive Report. Register No. 10714. Nisqually Reach. US Department of Commerce, National Oceanic and Atmospheric Administration; 1996. Available from: https://maps.ngdc.noaa.gov/viewers/bathymetry/
cps1284	0	1999	kelp	Nearshore Habitat Program. The Washington State ShoreZone Inventory. Olympia, WA.: Washington State Department of Natural Resources; 2001. Available from: https://www.dnr.wa.gov/programs-and-services/aquatics/aquatic-science/nearshore-habitat-inventory
cps1284	0	2013	kelp	Berry H. Assessment of bull kelp at Squaxin Island in 2013, 2014 and 2016. Olympia, WA: Washington State Department of Natural Resources Nearshore Habitat Program; 2017. p. 39. Available from: https://www.dnr.wa.gov/programs-and-services/aquatics/aquatic
cps1284	0	2017	kelp	Berry H, Calloway M, Ledbetter J. Bull kelp monitoring in South Puget Sound in 2017 and 2018. Olympia, WA: Washington State Department of Natural Resources Nearshore Habitat Program; 2019. p. 72. Available from: https://www.dnr.wa.gov/programs-and-servic
cps1285	0	1878	nav	US Coast Survey. Topographic sheet. Register No. 1671. Section XI. Puget Sound: from Pt. Defiance to Ketron Isd. Washington Territory, 1877-78. 1878. Available from: http://riverhistory.ess.washington.edu/tsheets/framedex.htm
cps1285	0	1911	kelp	Cameron F. Potash from kelp. Washington, DC: US Govt. Print. Off.; 1915. Available from: https://catalog.lib.uchicago.edu/vufind/Record/3318402
cps1285	0	1935	nav	US Coast and Geodetic Survey. Hydrographic survey. No. 6106. Balch and Drayton Passages, Puget Sound, Washington.
cps1285	1	1978	kelp	Washington Department of Wildlife. Original field mapping of kelp for the Coastal Zone Atlas: Thom, Ronald M. Hallum, Loann. 1990. Long-term changes in the areal extent of tidal marshes, eelgrass meadows and kelp forests of Puget Sound. Wetland Ecosystem
cps1285	0	1996	nav	National Ocean Service. Hydrographic Sheet Register No. 10667. Wyckoff Shoal to Balch Passage. US Department of Commerce, National Oceanic and Atmospheric Administration; 1996. Available from: https://maps.ngdc.noaa.gov/viewers/bathymetry/
cps1285	0	1999	kelp	Nearshore Habitat Program. The Washington State ShoreZone Inventory. Olympia, WA.: Washington State Department of Natural Resources; 2001. Available from: https://www.dnr.wa.gov/programs-and-services/aquatics/aquatic-science/nearshore-habitat-inventory
cps1285	0	2013	kelp	Berry H. Assessment of bull kelp at Squaxin Island in 2013, 2014 and 2016. Olympia, WA: Washington State Department of Natural Resources Nearshore Habitat Program; 2017. p. 39. Available from: https://www.dnr.wa.gov/programs-and-services/aquatics/aquatic
cps1285	0	2017	kelp	Berry H, Calloway M, Ledbetter J. Bull kelp monitoring in South Puget Sound in 2017 and 2018. Olympia, WA: Washington State Department of Natural Resources Nearshore Habitat Program; 2019. p. 72. Available from: https://www.dnr.wa.gov/programs-and-servic
cps1286	0	1878	nav	US Coast Survey. Topographic sheet. Register No. 1671. Section XI. Puget Sound: from Pt. Defiance to Ketron Isd. Washington Territory, 1877-78. 1878. Available from: http://riverhistory.ess.washington.edu/tsheets/framedex.htm
cps1286	1	1911	kelp	Cameron F. Potash from kelp. Washington, DC: US Govt. Print. Off.; 1915. Available from: https://catalog.lib.uchicago.edu/vufind/Record/3318402
cps1286	1	1935	nav	US Coast and Geodetic Survey. Hydrographic survey. No. 6106. Balch and Drayton Passages, Puget Sound, Washington.
cps1286	0	1978	kelp	Washington Department of Wildlife. Original field mapping of kelp for the Coastal Zone Atlas: Thom, Ronald M. Hallum, Loann. 1990. Long-term changes in the areal extent of tidal marshes, eelgrass meadows and kelp forests of Puget Sound. Wetland Ecosystem
cps1286	0	1996	nav	National Ocean Service. Hydrographic Sheet Register No. 10667. Wyckoff Shoal to Balch Passage. US Department of Commerce, National Oceanic and Atmospheric Administration; 1996. Available from: https://maps.ngdc.noaa.gov/viewers/bathymetry/
cps1286	0	1999	kelp	Nearshore Habitat Program. The Washington State ShoreZone Inventory. Olympia, WA.: Washington State Department of Natural Resources; 2001. Available from: https://www.dnr.wa.gov/programs-and-services/aquatics/aquatic-science/nearshore-habitat-inventory
cps1286	0	2013	kelp	Berry H. Assessment of bull kelp at Squaxin Island in 2013, 2014 and 2016. Olympia, WA: Washington State Department of Natural Resources Nearshore Habitat Program; 2017. p. 39. Available from: https://www.dnr.wa.gov/programs-and-services/aquatics/aquatic
cps1286	0	2017	kelp	Berry H, Calloway M, Ledbetter J. Bull kelp monitoring in South Puget Sound in 2017 and 2018. Olympia, WA: Washington State Department of Natural Resources Nearshore Habitat Program; 2019. p. 72. Available from: https://www.dnr.wa.gov/programs-and-servic
cps1287	1	1878	nav	US Coast Survey. Topographic sheet. Register No. 1671. Section XI. Puget Sound: from Pt. Defiance to Ketron Isd. Washington Territory, 1877-78. 1878. Available from: http://riverhistory.ess.washington.edu/tsheets/framedex.htm
cps1287	1	1911	kelp	Cameron F. Potash from kelp. Washington, DC: US Govt. Print. Off.; 1915. Available from: https://catalog.lib.uchicago.edu/vufind/Record/3318402
cps1287	1	1935	nav	US Coast and Geodetic Survey. Hydrographic survey. No. 6106. Balch and Drayton Passages, Puget Sound, Washington.
cps1287	1	1954	kelp	Washington State University. Kelp mapping in: Thom, Ronald M. Hallum, Loann. 1990. Long-term changes in the areal extent of tidal marshes, eelgrass meadows and kelp forests of Puget Sound. Wetland Ecosystem Team, Fisheries Research Institute, University
cps1287	0	1978	kelp	Washington Department of Wildlife. Original field mapping of kelp for the Coastal Zone Atlas: Thom, Ronald M. Hallum, Loann. 1990. Long-term changes in the areal extent of tidal marshes, eelgrass meadows and kelp forests of Puget Sound. Wetland Ecosystem
cps1287	0	1996	nav	National Ocean Service. Hydrographic Sheet Register No. 10667. Wyckoff Shoal to Balch Passage. US Department of Commerce, National Oceanic and Atmospheric Administration; 1996. Available from: https://maps.ngdc.noaa.gov/viewers/bathymetry/
cps1287	0	1999	kelp	Nearshore Habitat Program. The Washington State ShoreZone Inventory. Olympia, WA.: Washington State Department of Natural Resources; 2001. Available from: https://www.dnr.wa.gov/programs-and-services/aquatics/aquatic-science/nearshore-habitat-inventory
cps1287	0	2013	kelp	Berry H. Assessment of bull kelp at Squaxin Island in 2013, 2014 and 2016. Olympia, WA: Washington State Department of Natural Resources Nearshore Habitat Program; 2017. p. 39. Available from: https://www.dnr.wa.gov/programs-and-services/aquatics/aquatic
cps1287	0	2017	kelp	Berry H, Calloway M, Ledbetter J. Bull kelp monitoring in South Puget Sound in 2017 and 2018. Olympia, WA: Washington State Department of Natural Resources Nearshore Habitat Program; 2019. p. 72. Available from: https://www.dnr.wa.gov/programs-and-servic
cps1288	1	1878	nav	US Coast Survey. Topographic sheet. Register No. 1671. Section XI. Puget Sound: from Pt. Defiance to Ketron Isd. Washington Territory, 1877-78. 1878. Available from: http://riverhistory.ess.washington.edu/tsheets/framedex.htm
cps1288	1	1911	kelp	Cameron F. Potash from kelp. Washington, DC: US Govt. Print. Off.; 1915. Available from: https://catalog.lib.uchicago.edu/vufind/Record/3318402
cps1288	1	1935	nav	US Coast and Geodetic Survey. Hydrographic survey. No. 6106. Balch and Drayton Passages, Puget Sound, Washington.
cps1288	1	1954	kelp	Washington State University. Kelp mapping in: Thom, Ronald M. Hallum, Loann. 1990. Long-term changes in the areal extent of tidal marshes, eelgrass meadows and kelp forests of Puget Sound. Wetland Ecosystem Team, Fisheries Research Institute, University
cps1288	0	1978	kelp	Washington Department of Wildlife. Original field mapping of kelp for the Coastal Zone Atlas: Thom, Ronald M. Hallum, Loann. 1990. Long-term changes in the areal extent of tidal marshes, eelgrass meadows and kelp forests of Puget Sound. Wetland Ecosystem
cps1288	0	1996	nav	National Ocean Service. Hydrographic Sheet Register No. 10667. Wyckoff Shoal to Balch Passage. US Department of Commerce, National Oceanic and Atmospheric Administration; 1996. Available from: https://maps.ngdc.noaa.gov/viewers/bathymetry/
cps1288	0	1999	kelp	Nearshore Habitat Program. The Washington State ShoreZone Inventory. Olympia, WA.: Washington State Department of Natural Resources; 2001. Available from: https://www.dnr.wa.gov/programs-and-services/aquatics/aquatic-science/nearshore-habitat-inventory
cps1288	0	2013	kelp	Berry H. Assessment of bull kelp at Squaxin Island in 2013, 2014 and 2016. Olympia, WA: Washington State Department of Natural Resources Nearshore Habitat Program; 2017. p. 39. Available from: https://www.dnr.wa.gov/programs-and-services/aquatics/aquatic
cps1288	0	2017	kelp	Berry H, Calloway M, Ledbetter J. Bull kelp monitoring in South Puget Sound in 2017 and 2018. Olympia, WA: Washington State Department of Natural Resources Nearshore Habitat Program; 2019. p. 72. Available from: https://www.dnr.wa.gov/programs-and-servic
cps1289	1	1878	nav	US Coast Survey. Topographic sheet. Register No. 1671. Section XI. Puget Sound: from Pt. Defiance to Ketron Isd. Washington Territory, 1877-78. 1878. Available from: http://riverhistory.ess.washington.edu/tsheets/framedex.htm
cps1289	0	1911	kelp	Cameron F. Potash from kelp. Washington, DC: US Govt. Print. Off.; 1915. Available from: https://catalog.lib.uchicago.edu/vufind/Record/3318402
cps1289	1	1935	nav	US Coast and Geodetic Survey. Hydrographic survey. No. 6106. Balch and Drayton Passages, Puget Sound, Washington.
cps1289	0	1978	kelp	Washington Department of Wildlife. Original field mapping of kelp for the Coastal Zone Atlas: Thom, Ronald M. Hallum, Loann. 1990. Long-term changes in the areal extent of tidal marshes, eelgrass meadows and kelp forests of Puget Sound. Wetland Ecosystem
cps1289	0	1996	nav	National Ocean Service. Hydrographic Sheet Register No. 10667. Wyckoff Shoal to Balch Passage. US Department of Commerce, National Oceanic and Atmospheric Administration; 1996. Available from: https://maps.ngdc.noaa.gov/viewers/bathymetry/
cps1289	0	1999	kelp	Nearshore Habitat Program. The Washington State ShoreZone Inventory. Olympia, WA.: Washington State Department of Natural Resources; 2001. Available from: https://www.dnr.wa.gov/programs-and-services/aquatics/aquatic-science/nearshore-habitat-inventory
cps1289	0	2013	kelp	Berry H. Assessment of bull kelp at Squaxin Island in 2013, 2014 and 2016. Olympia, WA: Washington State Department of Natural Resources Nearshore Habitat Program; 2017. p. 39. Available from: https://www.dnr.wa.gov/programs-and-services/aquatics/aquatic
cps1289	0	2017	kelp	Berry H, Calloway M, Ledbetter J. Bull kelp monitoring in South Puget Sound in 2017 and 2018. Olympia, WA: Washington State Department of Natural Resources Nearshore Habitat Program; 2019. p. 72. Available from: https://www.dnr.wa.gov/programs-and-servic
cps1290	0	1878	nav	US Coast Survey. Topographic sheet. Register No. 1671. Section XI. Puget Sound: from Pt. Defiance to Ketron Isd. Washington Territory, 1877-78. 1878. Available from: http://riverhistory.ess.washington.edu/tsheets/framedex.htm
cps1290	0	1911	kelp	Cameron F. Potash from kelp. Washington, DC: US Govt. Print. Off.; 1915. Available from: https://catalog.lib.uchicago.edu/vufind/Record/3318402
cps1290	1	1935	nav	US Coast and Geodetic Survey. Hydrographic survey No. 6104. Nisqually Reach to Fox Island, Puget Sound, Washington. Department of Commerce; 1935. Available from: https://maps.ngdc.noaa.gov/viewers/bathymetry/
cps1290	1	1978	kelp	Washington Department of Wildlife. Original field mapping of kelp for the Coastal Zone Atlas: Thom, Ronald M. Hallum, Loann. 1990. Long-term changes in the areal extent of tidal marshes, eelgrass meadows and kelp forests of Puget Sound. Wetland Ecosystem
cps1290	0	1999	kelp	Nearshore Habitat Program. The Washington State ShoreZone Inventory. Olympia, WA.: Washington State Department of Natural Resources; 2001. Available from: https://www.dnr.wa.gov/programs-and-services/aquatics/aquatic-science/nearshore-habitat-inventory
cps1290	0	2013	kelp	Berry H. Assessment of bull kelp at Squaxin Island in 2013, 2014 and 2016. Olympia, WA: Washington State Department of Natural Resources Nearshore Habitat Program; 2017. p. 39. Available from: https://www.dnr.wa.gov/programs-and-services/aquatics/aquatic
cps1290	0	2017	kelp	Berry H, Calloway M, Ledbetter J. Bull kelp monitoring in South Puget Sound in 2017 and 2018. Olympia, WA: Washington State Department of Natural Resources Nearshore Habitat Program; 2019. p. 72. Available from: https://www.dnr.wa.gov/programs-and-servic
cps1291	0	1878	nav	US Coast Survey. Topographic sheet. Register No. 1671. Section XI. Puget Sound: from Pt. Defiance to Ketron Isd. Washington Territory, 1877-78. 1878. Available from: http://riverhistory.ess.washington.edu/tsheets/framedex.htm
cps1291	0	1911	kelp	Cameron F. Potash from kelp. Washington, DC: US Govt. Print. Off.; 1915. Available from: https://catalog.lib.uchicago.edu/vufind/Record/3318402
cps1291	0	1935	nav	US Coast and Geodetic Survey. Hydrographic survey No. 6104. Nisqually Reach to Fox Island, Puget Sound, Washington. Department of Commerce; 1935. Available from: https://maps.ngdc.noaa.gov/viewers/bathymetry/
cps1291	1	1978	kelp	Washington Department of Wildlife. Original field mapping of kelp for the Coastal Zone Atlas: Thom, Ronald M. Hallum, Loann. 1990. Long-term changes in the areal extent of tidal marshes, eelgrass meadows and kelp forests of Puget Sound. Wetland Ecosystem
cps1291	0	1999	kelp	Nearshore Habitat Program. The Washington State ShoreZone Inventory. Olympia, WA.: Washington State Department of Natural Resources; 2001. Available from: https://www.dnr.wa.gov/programs-and-services/aquatics/aquatic-science/nearshore-habitat-inventory
cps1291	0	2013	kelp	Berry H. Assessment of bull kelp at Squaxin Island in 2013, 2014 and 2016. Olympia, WA: Washington State Department of Natural Resources Nearshore Habitat Program; 2017. p. 39. Available from: https://www.dnr.wa.gov/programs-and-services/aquatics/aquatic
cps1291	0	2017	kelp	Berry H, Calloway M, Ledbetter J. Bull kelp monitoring in South Puget Sound in 2017 and 2018. Olympia, WA: Washington State Department of Natural Resources Nearshore Habitat Program; 2019. p. 72. Available from: https://www.dnr.wa.gov/programs-and-servic
cps1292	0	1878	nav	US Coast Survey. Topographic sheet. Register No. 1671. Section XI. Puget Sound: from Pt. Defiance to Ketron Isd. Washington Territory, 1877-78. 1878. Available from: http://riverhistory.ess.washington.edu/tsheets/framedex.htm
cps1292	0	1911	kelp	Cameron F. Potash from kelp. Washington, DC: US Govt. Print. Off.; 1915. Available from: https://catalog.lib.uchicago.edu/vufind/Record/3318402
cps1292	0	1935	nav	US Coast and Geodetic Survey. Hydrographic survey No. 6104. Nisqually Reach to Fox Island, Puget Sound, Washington. Department of Commerce; 1935. Available from: https://maps.ngdc.noaa.gov/viewers/bathymetry/
cps1292	0	1978	kelp	Washington Department of Wildlife. Original field mapping of kelp for the Coastal Zone Atlas: Thom, Ronald M. Hallum, Loann. 1990. Long-term changes in the areal extent of tidal marshes, eelgrass meadows and kelp forests of Puget Sound. Wetland Ecosystem
cps1292	0	1999	kelp	Nearshore Habitat Program. The Washington State ShoreZone Inventory. Olympia, WA.: Washington State Department of Natural Resources; 2001. Available from: https://www.dnr.wa.gov/programs-and-services/aquatics/aquatic-science/nearshore-habitat-inventory
cps1292	0	2013	kelp	Berry H. Assessment of bull kelp at Squaxin Island in 2013, 2014 and 2016. Olympia, WA: Washington State Department of Natural Resources Nearshore Habitat Program; 2017. p. 39. Available from: https://www.dnr.wa.gov/programs-and-services/aquatics/aquatic
cps1292	0	2017	kelp	Berry H, Calloway M, Ledbetter J. Bull kelp monitoring in South Puget Sound in 2017 and 2018. Olympia, WA: Washington State Department of Natural Resources Nearshore Habitat Program; 2019. p. 72. Available from: https://www.dnr.wa.gov/programs-and-servic
cps1293	1	1878	nav	US Coast Survey. Topographic sheet. Register No. 1671. Section XI. Puget Sound: from Pt. Defiance to Ketron Isd. Washington Territory, 1877-78. 1878. Available from: http://riverhistory.ess.washington.edu/tsheets/framedex.htm
cps1293	0	1911	kelp	Cameron F. Potash from kelp. Washington, DC: US Govt. Print. Off.; 1915. Available from: https://catalog.lib.uchicago.edu/vufind/Record/3318402
cps1293	1	1935	nav	US Coast and Geodetic Survey. Hydrographic survey No. 6104. Nisqually Reach to Fox Island, Puget Sound, Washington. Department of Commerce; 1935. Available from: https://maps.ngdc.noaa.gov/viewers/bathymetry/
cps1293	1	1978	kelp	Washington Department of Wildlife. Original field mapping of kelp for the Coastal Zone Atlas: Thom, Ronald M. Hallum, Loann. 1990. Long-term changes in the areal extent of tidal marshes, eelgrass meadows and kelp forests of Puget Sound. Wetland Ecosystem
cps1293	0	1999	kelp	Nearshore Habitat Program. The Washington State ShoreZone Inventory. Olympia, WA.: Washington State Department of Natural Resources; 2001. Available from: https://www.dnr.wa.gov/programs-and-services/aquatics/aquatic-science/nearshore-habitat-inventory
cps1293	0	2013	kelp	Berry H. Assessment of bull kelp at Squaxin Island in 2013, 2014 and 2016. Olympia, WA: Washington State Department of Natural Resources Nearshore Habitat Program; 2017. p. 39. Available from: https://www.dnr.wa.gov/programs-and-services/aquatics/aquatic
cps1293	0	2017	kelp	Berry H, Calloway M, Ledbetter J. Bull kelp monitoring in South Puget Sound in 2017 and 2018. Olympia, WA: Washington State Department of Natural Resources Nearshore Habitat Program; 2019. p. 72. Available from: https://www.dnr.wa.gov/programs-and-servic
cps1294	0	1878	nav	US Coast Survey. Topographic sheet. Register No. 1671. Section XI. Puget Sound: from Pt. Defiance to Ketron Isd. Washington Territory, 1877-78. 1878. Available from: http://riverhistory.ess.washington.edu/tsheets/framedex.htm
cps1294	0	1911	kelp	Cameron F. Potash from kelp. Washington, DC: US Govt. Print. Off.; 1915. Available from: https://catalog.lib.uchicago.edu/vufind/Record/3318402
cps1294	0	1935	nav	US Coast and Geodetic Survey. Hydrographic survey No. 6104. Nisqually Reach to Fox Island, Puget Sound, Washington. Department of Commerce; 1935. Available from: https://maps.ngdc.noaa.gov/viewers/bathymetry/
cps1294	0	1978	kelp	Washington Department of Wildlife. Original field mapping of kelp for the Coastal Zone Atlas: Thom, Ronald M. Hallum, Loann. 1990. Long-term changes in the areal extent of tidal marshes, eelgrass meadows and kelp forests of Puget Sound. Wetland Ecosystem
cps1294	0	1999	kelp	Nearshore Habitat Program. The Washington State ShoreZone Inventory. Olympia, WA.: Washington State Department of Natural Resources; 2001. Available from: https://www.dnr.wa.gov/programs-and-services/aquatics/aquatic-science/nearshore-habitat-inventory
cps1294	0	2013	kelp	Berry H. Assessment of bull kelp at Squaxin Island in 2013, 2014 and 2016. Olympia, WA: Washington State Department of Natural Resources Nearshore Habitat Program; 2017. p. 39. Available from: https://www.dnr.wa.gov/programs-and-services/aquatics/aquatic
cps1294	0	2017	kelp	Berry H, Calloway M, Ledbetter J. Bull kelp monitoring in South Puget Sound in 2017 and 2018. Olympia, WA: Washington State Department of Natural Resources Nearshore Habitat Program; 2019. p. 72. Available from: https://www.dnr.wa.gov/programs-and-servic
cps1295	1	1878	nav	US Coast Survey. Topographic sheet. Register No. 1671. Section XI. Puget Sound: from Pt. Defiance to Ketron Isd. Washington Territory, 1877-78. 1878. Available from: http://riverhistory.ess.washington.edu/tsheets/framedex.htm
cps1295	1	1889	nav	Coast and Geodetic Survey. US Coast Pilot. 7, Pacific Coast: California, Oregon, Washington, Hawaii and Pacific Islands. In: Thom, Ronald M. Hallum, Loann. 1990. Long-term changes in the areal extent of tidal marshes, eelgrass meadows and kelp forests of
cps1295	0	1911	kelp	Cameron F. Potash from kelp. Washington, DC: US Govt. Print. Off.; 1915. Available from: https://catalog.lib.uchicago.edu/vufind/Record/3318402
cps1295	1	1935	nav	US Coast and Geodetic Survey. Hydrographic survey No. 6104. Nisqually Reach to Fox Island, Puget Sound, Washington. Department of Commerce; 1935. Available from: https://maps.ngdc.noaa.gov/viewers/bathymetry/
cps1295	1	1978	kelp	Washington Department of Wildlife. Original field mapping of kelp for the Coastal Zone Atlas: Thom, Ronald M. Hallum, Loann. 1990. Long-term changes in the areal extent of tidal marshes, eelgrass meadows and kelp forests of Puget Sound. Wetland Ecosystem
cps1295	1	1980	fw	Washington State Department of Fisheries. Kelp surveys 1975-1989. In: Thom, Ronald M. Hallum, Loann. 1990. Long-term changes in the areal extent of tidal marshes, eelgrass meadows and kelp forests of Puget Sound. Seattle, WA: Wetland Ecosystem Team, Fish
cps1295	0	1992	fw	West JE. Personal communication regarding observations of Nereocystis luetkeana by the Washington Departmnent of Fish and Wildlife during rockfish surveys in South Puget Sound during the 1992 field year. Olympia, WA: Washington Department of Fisheries; 19
cps1295	0	1999	kelp	Nearshore Habitat Program. The Washington State ShoreZone Inventory. Olympia, WA.: Washington State Department of Natural Resources; 2001. Available from: https://www.dnr.wa.gov/programs-and-services/aquatics/aquatic-science/nearshore-habitat-inventory
cps1295	0	2013	kelp	Berry H. Assessment of bull kelp at Squaxin Island in 2013, 2014 and 2016. Olympia, WA: Washington State Department of Natural Resources Nearshore Habitat Program; 2017. p. 39. Available from: https://www.dnr.wa.gov/programs-and-services/aquatics/aquatic
cps1295	0	2017	kelp	Berry H, Calloway M, Ledbetter J. Bull kelp monitoring in South Puget Sound in 2017 and 2018. Olympia, WA: Washington State Department of Natural Resources Nearshore Habitat Program; 2019. p. 72. Available from: https://www.dnr.wa.gov/programs-and-servic
cps1295	0	2018	kelp	Berry H, Calloway M, Ledbetter J. Bull kelp monitoring in South Puget Sound in 2017 and 2018. Olympia, WA: Washington State Department of Natural Resources Nearshore Habitat Program; 2019. p. 72. Available from: https://www.dnr.wa.gov/programs-and-servic
cps1296	1	1878	nav	US Coast Survey. Topographic sheet. Register No. 1671. Section XI. Puget Sound: from Pt. Defiance to Ketron Isd. Washington Territory, 1877-78. 1878. Available from: http://riverhistory.ess.washington.edu/tsheets/framedex.htm
cps1296	0	1911	kelp	Cameron F. Potash from kelp. Washington, DC: US Govt. Print. Off.; 1915. Available from: https://catalog.lib.uchicago.edu/vufind/Record/3318402
cps1296	1	1935	nav	US Coast and Geodetic Survey. Hydrographic survey No. 6104. Nisqually Reach to Fox Island, Puget Sound, Washington. Department of Commerce; 1935. Available from: https://maps.ngdc.noaa.gov/viewers/bathymetry/
cps1296	0	1978	kelp	Washington Department of Wildlife. Original field mapping of kelp for the Coastal Zone Atlas: Thom, Ronald M. Hallum, Loann. 1990. Long-term changes in the areal extent of tidal marshes, eelgrass meadows and kelp forests of Puget Sound. Wetland Ecosystem
cps1296	0	1999	kelp	Nearshore Habitat Program. The Washington State ShoreZone Inventory. Olympia, WA.: Washington State Department of Natural Resources; 2001. Available from: https://www.dnr.wa.gov/programs-and-services/aquatics/aquatic-science/nearshore-habitat-inventory
cps1296	0	2013	kelp	Berry H. Assessment of bull kelp at Squaxin Island in 2013, 2014 and 2016. Olympia, WA: Washington State Department of Natural Resources Nearshore Habitat Program; 2017. p. 39. Available from: https://www.dnr.wa.gov/programs-and-services/aquatics/aquatic
cps1296	0	2017	kelp	Berry H, Calloway M, Ledbetter J. Bull kelp monitoring in South Puget Sound in 2017 and 2018. Olympia, WA: Washington State Department of Natural Resources Nearshore Habitat Program; 2019. p. 72. Available from: https://www.dnr.wa.gov/programs-and-servic
cps1297	0	1878	nav	US Coast Survey. Topographic sheet. Register No. 1671. Section XI. Puget Sound: from Pt. Defiance to Ketron Isd. Washington Territory, 1877-78. 1878. Available from: http://riverhistory.ess.washington.edu/tsheets/framedex.htm
cps1297	0	1911	kelp	Cameron F. Potash from kelp. Washington, DC: US Govt. Print. Off.; 1915. Available from: https://catalog.lib.uchicago.edu/vufind/Record/3318402
cps1297	0	1935	nav	US Coast and Geodetic Survey. Hydrographic survey No. 6104. Nisqually Reach to Fox Island, Puget Sound, Washington. Department of Commerce; 1935. Available from: https://maps.ngdc.noaa.gov/viewers/bathymetry/
cps1297	0	1978	kelp	Washington Department of Wildlife. Original field mapping of kelp for the Coastal Zone Atlas: Thom, Ronald M. Hallum, Loann. 1990. Long-term changes in the areal extent of tidal marshes, eelgrass meadows and kelp forests of Puget Sound. Wetland Ecosystem
cps1297	0	1999	kelp	Nearshore Habitat Program. The Washington State ShoreZone Inventory. Olympia, WA.: Washington State Department of Natural Resources; 2001. Available from: https://www.dnr.wa.gov/programs-and-services/aquatics/aquatic-science/nearshore-habitat-inventory
cps1297	0	2013	kelp	Berry H. Assessment of bull kelp at Squaxin Island in 2013, 2014 and 2016. Olympia, WA: Washington State Department of Natural Resources Nearshore Habitat Program; 2017. p. 39. Available from: https://www.dnr.wa.gov/programs-and-services/aquatics/aquatic
cps1297	0	2017	kelp	Berry H, Calloway M, Ledbetter J. Bull kelp monitoring in South Puget Sound in 2017 and 2018. Olympia, WA: Washington State Department of Natural Resources Nearshore Habitat Program; 2019. p. 72. Available from: https://www.dnr.wa.gov/programs-and-servic
cps1298	1	1878	nav	US Coast Survey. Topographic sheet. Register No. 1671. Section XI. Puget Sound: from Pt. Defiance to Ketron Isd. Washington Territory, 1877-78. 1878. Available from: http://riverhistory.ess.washington.edu/tsheets/framedex.htm
cps1298	0	1911	kelp	Cameron F. Potash from kelp. Washington, DC: US Govt. Print. Off.; 1915. Available from: https://catalog.lib.uchicago.edu/vufind/Record/3318402
cps1298	1	1935	nav	US Coast and Geodetic Survey. Hydrographic survey No. 6104. Nisqually Reach to Fox Island, Puget Sound, Washington. Department of Commerce; 1935. Available from: https://maps.ngdc.noaa.gov/viewers/bathymetry/
cps1298	1	1978	kelp	Washington Department of Wildlife. Original field mapping of kelp for the Coastal Zone Atlas: Thom, Ronald M. Hallum, Loann. 1990. Long-term changes in the areal extent of tidal marshes, eelgrass meadows and kelp forests of Puget Sound. Wetland Ecosystem
cps1298	0	1999	kelp	Nearshore Habitat Program. The Washington State ShoreZone Inventory. Olympia, WA.: Washington State Department of Natural Resources; 2001. Available from: https://www.dnr.wa.gov/programs-and-services/aquatics/aquatic-science/nearshore-habitat-inventory
cps1298	0	2013	kelp	Berry H. Assessment of bull kelp at Squaxin Island in 2013, 2014 and 2016. Olympia, WA: Washington State Department of Natural Resources Nearshore Habitat Program; 2017. p. 39. Available from: https://www.dnr.wa.gov/programs-and-services/aquatics/aquatic
cps1298	0	2017	kelp	Berry H, Calloway M, Ledbetter J. Bull kelp monitoring in South Puget Sound in 2017 and 2018. Olympia, WA: Washington State Department of Natural Resources Nearshore Habitat Program; 2019. p. 72. Available from: https://www.dnr.wa.gov/programs-and-servic
cps1801	1	1878	nav	US Coast Survey. Topographic sheet. Register No. 1671. Section XI. Puget Sound: from Pt. Defiance to Ketron Isd. Washington Territory, 1877-78. 1878. Available from: http://riverhistory.ess.washington.edu/tsheets/framedex.htm
cps1801	0	1911	kelp	Cameron F. Potash from kelp. Washington, DC: US Govt. Print. Off.; 1915. Available from: https://catalog.lib.uchicago.edu/vufind/Record/3318402
cps1801	1	1935	nav	US Coast and Geodetic Survey. Hydrographic survey No. 5931. South End of Colvos Passage, Puget Sound, Washington. Department of Commerce; 1935. Available from: https://maps.ngdc.noaa.gov/viewers/bathymetry/
cps1801	1	1978	kelp	Washington Department of Wildlife. Original field mapping of kelp for the Coastal Zone Atlas: Thom, Ronald M. Hallum, Loann. 1990. Long-term changes in the areal extent of tidal marshes, eelgrass meadows and kelp forests of Puget Sound. Wetland Ecosystem
cps1801	1	1997	kelp	Nearshore Habitat Program. The Washington State ShoreZone Inventory. Olympia, WA.: Washington State Department of Natural Resources; 2001. Available from: https://www.dnr.wa.gov/programs-and-services/aquatics/aquatic-science/nearshore-habitat-inventory
cps1801	0	2008	nav	National Ocean Service. Hydrographic Sheet Descriptive Report. Registry No. 11550. Southern Portion of Colvos Passage. US Department of Commerce, National Oceanic and Atmospheric Administration; 2008. Available from: https://maps.ngdc.noaa.gov/viewers/b
cps1801	1	2017	kelp	Berry H, Calloway M, Ledbetter J. Bull kelp monitoring in South Puget Sound in 2017 and 2018. Olympia, WA: Washington State Department of Natural Resources Nearshore Habitat Program; 2019. p. 72. Available from: https://www.dnr.wa.gov/programs-and-servic
cps1802	0	1878	nav	US Coast Survey. Topographic sheet. Register No. 1671. Section XI. Puget Sound: from Pt. Defiance to Ketron Isd. Washington Territory, 1877-78. 1878. Available from: http://riverhistory.ess.washington.edu/tsheets/framedex.htm
cps1802	0	1911	kelp	Cameron F. Potash from kelp. Washington, DC: US Govt. Print. Off.; 1915. Available from: https://catalog.lib.uchicago.edu/vufind/Record/3318402
cps1802	1	1935	nav	US Coast and Geodetic Survey. Hydrographic survey No. 5931. South End of Colvos Passage, Puget Sound, Washington. Department of Commerce; 1935. Available from: https://maps.ngdc.noaa.gov/viewers/bathymetry/
cps1802	1	1978	kelp	Washington Department of Wildlife. Original field mapping of kelp for the Coastal Zone Atlas: Thom, Ronald M. Hallum, Loann. 1990. Long-term changes in the areal extent of tidal marshes, eelgrass meadows and kelp forests of Puget Sound. Wetland Ecosystem
cps1802	1	1997	kelp	Nearshore Habitat Program. The Washington State ShoreZone Inventory. Olympia, WA.: Washington State Department of Natural Resources; 2001. Available from: https://www.dnr.wa.gov/programs-and-services/aquatics/aquatic-science/nearshore-habitat-inventory
cps1802	1	2017	kelp	Berry H, Calloway M, Ledbetter J. Bull kelp monitoring in South Puget Sound in 2017 and 2018. Olympia, WA: Washington State Department of Natural Resources Nearshore Habitat Program; 2019. p. 72. Available from: https://www.dnr.wa.gov/programs-and-servic
cps1803	0	1878	nav	US Coast Survey. Topographic sheet. Register No. 1671. Section XI. Puget Sound: from Pt. Defiance to Ketron Isd. Washington Territory, 1877-78. 1878. Available from: http://riverhistory.ess.washington.edu/tsheets/framedex.htm
cps1803	0	1911	kelp	Cameron F. Potash from kelp. Washington, DC: US Govt. Print. Off.; 1915. Available from: https://catalog.lib.uchicago.edu/vufind/Record/3318402
cps1803	1	1935	nav	US Coast and Geodetic Survey. Hydrographic survey No. 5931. South End of Colvos Passage, Puget Sound, Washington. Department of Commerce; 1935. Available from: https://maps.ngdc.noaa.gov/viewers/bathymetry/
cps1803	1	1978	kelp	Washington Department of Wildlife. Original field mapping of kelp for the Coastal Zone Atlas: Thom, Ronald M. Hallum, Loann. 1990. Long-term changes in the areal extent of tidal marshes, eelgrass meadows and kelp forests of Puget Sound. Wetland Ecosystem
cps1803	1	1997	kelp	Nearshore Habitat Program. The Washington State ShoreZone Inventory. Olympia, WA.: Washington State Department of Natural Resources; 2001. Available from: https://www.dnr.wa.gov/programs-and-services/aquatics/aquatic-science/nearshore-habitat-inventory
cps1803	1	2017	kelp	Berry H, Calloway M, Ledbetter J. Bull kelp monitoring in South Puget Sound in 2017 and 2018. Olympia, WA: Washington State Department of Natural Resources Nearshore Habitat Program; 2019. p. 72. Available from: https://www.dnr.wa.gov/programs-and-servic
cps1803	1	2018	kelp	Berry H, Calloway M, Ledbetter J. Bull kelp monitoring in South Puget Sound in 2017 and 2018. Olympia, WA: Washington State Department of Natural Resources Nearshore Habitat Program; 2019. p. 72. Available from: https://www.dnr.wa.gov/programs-and-servic
cps1804	0	1878	nav	US Coast Survey. Topographic sheet. Register No. 1671. Section XI. Puget Sound: from Pt. Defiance to Ketron Isd. Washington Territory, 1877-78. 1878. Available from: http://riverhistory.ess.washington.edu/tsheets/framedex.htm
cps1804	0	1911	kelp	Cameron F. Potash from kelp. Washington, DC: US Govt. Print. Off.; 1915. Available from: https://catalog.lib.uchicago.edu/vufind/Record/3318402
cps1804	0	1935	nav	US Coast and Geodetic Survey. Hydrographic survey No. 5931. South End of Colvos Passage, Puget Sound, Washington. Department of Commerce; 1935. Available from: https://maps.ngdc.noaa.gov/viewers/bathymetry/
cps1804	1	1978	kelp	Washington Department of Wildlife. Original field mapping of kelp for the Coastal Zone Atlas: Thom, Ronald M. Hallum, Loann. 1990. Long-term changes in the areal extent of tidal marshes, eelgrass meadows and kelp forests of Puget Sound. Wetland Ecosystem
cps1804	1	1997	kelp	Nearshore Habitat Program. The Washington State ShoreZone Inventory. Olympia, WA.: Washington State Department of Natural Resources; 2001. Available from: https://www.dnr.wa.gov/programs-and-services/aquatics/aquatic-science/nearshore-habitat-inventory
cps1804	1	2013	kelp	Berry H. Assessment of bull kelp at Squaxin Island in 2013, 2014 and 2016. Olympia, WA: Washington State Department of Natural Resources Nearshore Habitat Program; 2017. p. 39. Available from: https://www.dnr.wa.gov/programs-and-services/aquatics/aquatic
cps1804	1	2017	kelp	Berry H, Calloway M, Ledbetter J. Bull kelp monitoring in South Puget Sound in 2017 and 2018. Olympia, WA: Washington State Department of Natural Resources Nearshore Habitat Program; 2019. p. 72. Available from: https://www.dnr.wa.gov/programs-and-servic
cps1805	0	1878	nav	US Coast Survey. Topographic sheet. Register No. 1671. Section XI. Puget Sound: from Pt. Defiance to Ketron Isd. Washington Territory, 1877-78. 1878. Available from: http://riverhistory.ess.washington.edu/tsheets/framedex.htm
cps1805	0	1911	kelp	Cameron F. Potash from kelp. Washington, DC: US Govt. Print. Off.; 1915. Available from: https://catalog.lib.uchicago.edu/vufind/Record/3318402
cps1805	0	1935	nav	US Coast and Geodetic Survey. Hydrographic survey No. 6102. Hale Passage, Puget Sound, Washington. Department of Commerce; 1935. Available from: https://maps.ngdc.noaa.gov/viewers/bathymetry/
cps1805	1	1978	kelp	Washington Department of Wildlife. Original field mapping of kelp for the Coastal Zone Atlas: Thom, Ronald M. Hallum, Loann. 1990. Long-term changes in the areal extent of tidal marshes, eelgrass meadows and kelp forests of Puget Sound. Wetland Ecosystem
cps1805	1	1997	kelp	Nearshore Habitat Program. The Washington State ShoreZone Inventory. Olympia, WA.: Washington State Department of Natural Resources; 2001. Available from: https://www.dnr.wa.gov/programs-and-services/aquatics/aquatic-science/nearshore-habitat-inventory
cps1805	1	2013	kelp	Berry H. Assessment of bull kelp at Squaxin Island in 2013, 2014 and 2016. Olympia, WA: Washington State Department of Natural Resources Nearshore Habitat Program; 2017. p. 39. Available from: https://www.dnr.wa.gov/programs-and-services/aquatics/aquatic
cps1805	1	2017	kelp	Berry H, Calloway M, Ledbetter J. Bull kelp monitoring in South Puget Sound in 2017 and 2018. Olympia, WA: Washington State Department of Natural Resources Nearshore Habitat Program; 2019. p. 72. Available from: https://www.dnr.wa.gov/programs-and-servic
cps1806	0	1878	nav	US Coast Survey. Topographic sheet. Register No. 1671. Section XI. Puget Sound: from Pt. Defiance to Ketron Isd. Washington Territory, 1877-78. 1878. Available from: http://riverhistory.ess.washington.edu/tsheets/framedex.htm
cps1806	0	1911	kelp	Cameron F. Potash from kelp. Washington, DC: US Govt. Print. Off.; 1915. Available from: https://catalog.lib.uchicago.edu/vufind/Record/3318402
cps1806	0	1935	nav	US Coast and Geodetic Survey. Hydrographic survey No. 6102. Hale Passage, Puget Sound, Washington. Department of Commerce; 1935. Available from: https://maps.ngdc.noaa.gov/viewers/bathymetry/
cps1806	1	1978	kelp	Washington Department of Wildlife. Original field mapping of kelp for the Coastal Zone Atlas: Thom, Ronald M. Hallum, Loann. 1990. Long-term changes in the areal extent of tidal marshes, eelgrass meadows and kelp forests of Puget Sound. Wetland Ecosystem
cps1806	1	1997	kelp	Nearshore Habitat Program. The Washington State ShoreZone Inventory. Olympia, WA.: Washington State Department of Natural Resources; 2001. Available from: https://www.dnr.wa.gov/programs-and-services/aquatics/aquatic-science/nearshore-habitat-inventory
cps1806	1	2013	kelp	Berry H. Assessment of bull kelp at Squaxin Island in 2013, 2014 and 2016. Olympia, WA: Washington State Department of Natural Resources Nearshore Habitat Program; 2017. p. 39. Available from: https://www.dnr.wa.gov/programs-and-services/aquatics/aquatic
cps1806	1	2017	kelp	Berry H, Calloway M, Ledbetter J. Bull kelp monitoring in South Puget Sound in 2017 and 2018. Olympia, WA: Washington State Department of Natural Resources Nearshore Habitat Program; 2019. p. 72. Available from: https://www.dnr.wa.gov/programs-and-servic
cps1807	0	1878	nav	US Coast Survey. Topographic sheet. Register No. 1671. Section XI. Puget Sound: from Pt. Defiance to Ketron Isd. Washington Territory, 1877-78. 1878. Available from: http://riverhistory.ess.washington.edu/tsheets/framedex.htm
cps1807	0	1911	kelp	Cameron F. Potash from kelp. Washington, DC: US Govt. Print. Off.; 1915. Available from: https://catalog.lib.uchicago.edu/vufind/Record/3318402
cps1807	0	1935	nav	US Coast and Geodetic Survey. Hydrographic survey No. 6102. Hale Passage, Puget Sound, Washington. Department of Commerce; 1935. Available from: https://maps.ngdc.noaa.gov/viewers/bathymetry/
cps1807	1	1978	kelp	Washington Department of Wildlife. Original field mapping of kelp for the Coastal Zone Atlas: Thom, Ronald M. Hallum, Loann. 1990. Long-term changes in the areal extent of tidal marshes, eelgrass meadows and kelp forests of Puget Sound. Wetland Ecosystem
cps1807	1	1999	kelp	Nearshore Habitat Program. The Washington State ShoreZone Inventory. Olympia, WA.: Washington State Department of Natural Resources; 2001. Available from: https://www.dnr.wa.gov/programs-and-services/aquatics/aquatic-science/nearshore-habitat-inventory
cps1807	1	2013	kelp	Berry H. Assessment of bull kelp at Squaxin Island in 2013, 2014 and 2016. Olympia, WA: Washington State Department of Natural Resources Nearshore Habitat Program; 2017. p. 39. Available from: https://www.dnr.wa.gov/programs-and-services/aquatics/aquatic
cps1807	1	2017	kelp	Berry H, Calloway M, Ledbetter J. Bull kelp monitoring in South Puget Sound in 2017 and 2018. Olympia, WA: Washington State Department of Natural Resources Nearshore Habitat Program; 2019. p. 72. Available from: https://www.dnr.wa.gov/programs-and-servic
cps1808	0	1878	nav	US Coast Survey. Topographic sheet. Register No. 1671. Section XI. Puget Sound: from Pt. Defiance to Ketron Isd. Washington Territory, 1877-78. 1878. Available from: http://riverhistory.ess.washington.edu/tsheets/framedex.htm
cps1808	0	1911	kelp	Cameron F. Potash from kelp. Washington, DC: US Govt. Print. Off.; 1915. Available from: https://catalog.lib.uchicago.edu/vufind/Record/3318402
cps1808	0	1935	nav	US Coast and Geodetic Survey. Hydrographic survey No. 6102. Hale Passage, Puget Sound, Washington. Department of Commerce; 1935. Available from: https://maps.ngdc.noaa.gov/viewers/bathymetry/
cps1808	1	1978	kelp	Washington Department of Wildlife. Original field mapping of kelp for the Coastal Zone Atlas: Thom, Ronald M. Hallum, Loann. 1990. Long-term changes in the areal extent of tidal marshes, eelgrass meadows and kelp forests of Puget Sound. Wetland Ecosystem
cps1808	1	1992	fw	West JE. Personal communication regarding observations of Nereocystis luetkeana by the Washington Departmnent of Fish and Wildlife during rockfish surveys in South Puget Sound during the 1992 field year. Olympia, WA: Washington Department of Fisheries; 19
cps1808	1	1993	phy	Maxell BA, Miller KA. Demographic studies of the annual kelps Nereocystis luetkana and Costaria costata (Laminariales, Phaeophyta) in Puget Sound, Washington. Botanica Marina. 1996; 39(3): 479-89.
cps1808	1	1994	phy	Maxell BA, Miller KA. Demographic studies of the annual kelps Nereocystis luetkana and Costaria costata (Laminariales, Phaeophyta) in Puget Sound, Washington. Botanica Marina. 1996; 39(3): 479-89.
cps1808	1	1999	kelp	Nearshore Habitat Program. The Washington State ShoreZone Inventory. Olympia, WA.: Washington State Department of Natural Resources; 2001. Available from: https://www.dnr.wa.gov/programs-and-services/aquatics/aquatic-science/nearshore-habitat-inventory
cps1808	1	2013	kelp	Berry H. Assessment of bull kelp at Squaxin Island in 2013, 2014 and 2016. Olympia, WA: Washington State Department of Natural Resources Nearshore Habitat Program; 2017. p. 39. Available from: https://www.dnr.wa.gov/programs-and-services/aquatics/aquatic
cps1808	1	2017	kelp	Berry H, Calloway M, Ledbetter J. Bull kelp monitoring in South Puget Sound in 2017 and 2018. Olympia, WA: Washington State Department of Natural Resources Nearshore Habitat Program; 2019. p. 72. Available from: https://www.dnr.wa.gov/programs-and-servic
cps1809	0	1878	nav	US Coast Survey. Topographic sheet. Register No. 1671. Section XI. Puget Sound: from Pt. Defiance to Ketron Isd. Washington Territory, 1877-78. 1878. Available from: http://riverhistory.ess.washington.edu/tsheets/framedex.htm
cps1809	1	1911	kelp	Cameron F. Potash from kelp. Washington, DC: US Govt. Print. Off.; 1915. Available from: https://catalog.lib.uchicago.edu/vufind/Record/3318402
cps1809	1	1935	nav	US Coast and Geodetic Survey. Hydrographic survey No. 6102. Hale Passage, Puget Sound, Washington. Department of Commerce; 1935. Available from: https://maps.ngdc.noaa.gov/viewers/bathymetry/
cps1809	1	1954	kelp	Washington State University. Kelp mapping in: Thom, Ronald M. Hallum, Loann. 1990. Long-term changes in the areal extent of tidal marshes, eelgrass meadows and kelp forests of Puget Sound. Wetland Ecosystem Team, Fisheries Research Institute, University
cps1809	1	1962	phy	Phillips R. Shallow subtidals surveys by scuba and snorkel at sites in Puget Sound for Seattle Pacific College and University of Washington. Seattle, WA:1962-63. p. 146. Available from: http://https://www.dnr.wa.gov/publications/aqr_nrsh_phillips_dive_lo
cps1809	1	1978	kelp	Washington Department of Wildlife. Original field mapping of kelp for the Coastal Zone Atlas: Thom, Ronald M. Hallum, Loann. 1990. Long-term changes in the areal extent of tidal marshes, eelgrass meadows and kelp forests of Puget Sound. Wetland Ecosystem
cps1809	1	1999	kelp	Nearshore Habitat Program. The Washington State ShoreZone Inventory. Olympia, WA.: Washington State Department of Natural Resources; 2001. Available from: https://www.dnr.wa.gov/programs-and-services/aquatics/aquatic-science/nearshore-habitat-inventory
cps1809	1	2013	kelp	Berry H. Assessment of bull kelp at Squaxin Island in 2013, 2014 and 2016. Olympia, WA: Washington State Department of Natural Resources Nearshore Habitat Program; 2017. p. 39. Available from: https://www.dnr.wa.gov/programs-and-services/aquatics/aquatic
cps1809	1	2017	kelp	Berry H, Calloway M, Ledbetter J. Bull kelp monitoring in South Puget Sound in 2017 and 2018. Olympia, WA: Washington State Department of Natural Resources Nearshore Habitat Program; 2019. p. 72. Available from: https://www.dnr.wa.gov/programs-and-servic
cps1810	0	1878	nav	US Coast Survey. Topographic sheet. Register No. 1671. Section XI. Puget Sound: from Pt. Defiance to Ketron Isd. Washington Territory, 1877-78. 1878. Available from: http://riverhistory.ess.washington.edu/tsheets/framedex.htm
cps1810	1	1911	kelp	Cameron F. Potash from kelp. Washington, DC: US Govt. Print. Off.; 1915. Available from: https://catalog.lib.uchicago.edu/vufind/Record/3318402
cps1810	1	1935	nav	US Coast and Geodetic Survey. Hydrographic survey No. 6102. Hale Passage, Puget Sound, Washington. Department of Commerce; 1935. Available from: https://maps.ngdc.noaa.gov/viewers/bathymetry/
cps1810	1	1954	kelp	Washington State University. Kelp mapping in: Thom, Ronald M. Hallum, Loann. 1990. Long-term changes in the areal extent of tidal marshes, eelgrass meadows and kelp forests of Puget Sound. Wetland Ecosystem Team, Fisheries Research Institute, University
cps1810	1	1978	kelp	Washington Department of Wildlife. Original field mapping of kelp for the Coastal Zone Atlas: Thom, Ronald M. Hallum, Loann. 1990. Long-term changes in the areal extent of tidal marshes, eelgrass meadows and kelp forests of Puget Sound. Wetland Ecosystem
cps1810	1	1992	fw	West JE. Personal communication regarding observations of Nereocystis luetkeana by the Washington Departmnent of Fish and Wildlife during rockfish surveys in South Puget Sound during the 1992 field year. Olympia, WA: Washington Department of Fisheries; 19
cps1810	1	1999	kelp	Nearshore Habitat Program. The Washington State ShoreZone Inventory. Olympia, WA.: Washington State Department of Natural Resources; 2001. Available from: https://www.dnr.wa.gov/programs-and-services/aquatics/aquatic-science/nearshore-habitat-inventory
cps1810	1	2013	kelp	Berry H. Assessment of bull kelp at Squaxin Island in 2013, 2014 and 2016. Olympia, WA: Washington State Department of Natural Resources Nearshore Habitat Program; 2017. p. 39. Available from: https://www.dnr.wa.gov/programs-and-services/aquatics/aquatic
cps1810	1	2017	kelp	Berry H, Calloway M, Ledbetter J. Bull kelp monitoring in South Puget Sound in 2017 and 2018. Olympia, WA: Washington State Department of Natural Resources Nearshore Habitat Program; 2019. p. 72. Available from: https://www.dnr.wa.gov/programs-and-servic
cps1811	0	1878	nav	US Coast Survey. Topographic sheet. Register No. 1671. Section XI. Puget Sound: from Pt. Defiance to Ketron Isd. Washington Territory, 1877-78. 1878. Available from: http://riverhistory.ess.washington.edu/tsheets/framedex.htm
cps1811	1	1911	kelp	Cameron F. Potash from kelp. Washington, DC: US Govt. Print. Off.; 1915. Available from: https://catalog.lib.uchicago.edu/vufind/Record/3318402
cps1811	1	1935	nav	US Coast and Geodetic Survey. Hydrographic survey No. 6104. Nisqually Reach to Fox Island, Puget Sound, Washington. Department of Commerce; 1935. Available from: https://maps.ngdc.noaa.gov/viewers/bathymetry/
cps1811	1	1954	kelp	Washington State University. Kelp mapping in: Thom, Ronald M. Hallum, Loann. 1990. Long-term changes in the areal extent of tidal marshes, eelgrass meadows and kelp forests of Puget Sound. Wetland Ecosystem Team, Fisheries Research Institute, University
cps1811	1	1978	kelp	Washington Department of Wildlife. Original field mapping of kelp for the Coastal Zone Atlas: Thom, Ronald M. Hallum, Loann. 1990. Long-term changes in the areal extent of tidal marshes, eelgrass meadows and kelp forests of Puget Sound. Wetland Ecosystem
cps1811	1	1999	kelp	Nearshore Habitat Program. The Washington State ShoreZone Inventory. Olympia, WA.: Washington State Department of Natural Resources; 2001. Available from: https://www.dnr.wa.gov/programs-and-services/aquatics/aquatic-science/nearshore-habitat-inventory
cps1811	1	2013	kelp	Berry H. Assessment of bull kelp at Squaxin Island in 2013, 2014 and 2016. Olympia, WA: Washington State Department of Natural Resources Nearshore Habitat Program; 2017. p. 39. Available from: https://www.dnr.wa.gov/programs-and-services/aquatics/aquatic
cps1811	1	2017	kelp	Berry H, Calloway M, Ledbetter J. Bull kelp monitoring in South Puget Sound in 2017 and 2018. Olympia, WA: Washington State Department of Natural Resources Nearshore Habitat Program; 2019. p. 72. Available from: https://www.dnr.wa.gov/programs-and-servic
cps1811	1	2018	kelp	Berry H, Calloway M, Ledbetter J. Bull kelp monitoring in South Puget Sound in 2017 and 2018. Olympia, WA: Washington State Department of Natural Resources Nearshore Habitat Program; 2019. p. 72. Available from: https://www.dnr.wa.gov/programs-and-servic
cps1812	0	1878	nav	US Coast Survey. Topographic sheet. Register No. 1671. Section XI. Puget Sound: from Pt. Defiance to Ketron Isd. Washington Territory, 1877-78. 1878. Available from: http://riverhistory.ess.washington.edu/tsheets/framedex.htm
cps1812	0	1911	kelp	Cameron F. Potash from kelp. Washington, DC: US Govt. Print. Off.; 1915. Available from: https://catalog.lib.uchicago.edu/vufind/Record/3318402
cps1812	1	1935	nav	US Coast and Geodetic Survey. Hydrographic survey No. 6104. Nisqually Reach to Fox Island, Puget Sound, Washington. Department of Commerce; 1935. Available from: https://maps.ngdc.noaa.gov/viewers/bathymetry/
cps1812	1	1978	kelp	Washington Department of Wildlife. Original field mapping of kelp for the Coastal Zone Atlas: Thom, Ronald M. Hallum, Loann. 1990. Long-term changes in the areal extent of tidal marshes, eelgrass meadows and kelp forests of Puget Sound. Wetland Ecosystem
cps1812	1	1999	kelp	Nearshore Habitat Program. The Washington State ShoreZone Inventory. Olympia, WA.: Washington State Department of Natural Resources; 2001. Available from: https://www.dnr.wa.gov/programs-and-services/aquatics/aquatic-science/nearshore-habitat-inventory
cps1812	0	2013	kelp	Berry H. Assessment of bull kelp at Squaxin Island in 2013, 2014 and 2016. Olympia, WA: Washington State Department of Natural Resources Nearshore Habitat Program; 2017. p. 39. Available from: https://www.dnr.wa.gov/programs-and-services/aquatics/aquatic
cps1812	0	2017	kelp	Berry H, Calloway M, Ledbetter J. Bull kelp monitoring in South Puget Sound in 2017 and 2018. Olympia, WA: Washington State Department of Natural Resources Nearshore Habitat Program; 2019. p. 72. Available from: https://www.dnr.wa.gov/programs-and-servic
cps1813	0	1878	nav	US Coast Survey. Topographic sheet. Register No. 1671. Section XI. Puget Sound: from Pt. Defiance to Ketron Isd. Washington Territory, 1877-78. 1878. Available from: http://riverhistory.ess.washington.edu/tsheets/framedex.htm
cps1813	0	1911	kelp	Cameron F. Potash from kelp. Washington, DC: US Govt. Print. Off.; 1915. Available from: https://catalog.lib.uchicago.edu/vufind/Record/3318402
cps1813	1	1935	nav	US Coast and Geodetic Survey. Hydrographic survey No. 6104. Nisqually Reach to Fox Island, Puget Sound, Washington. Department of Commerce; 1935. Available from: https://maps.ngdc.noaa.gov/viewers/bathymetry/
cps1813	1	1978	kelp	Washington Department of Wildlife. Original field mapping of kelp for the Coastal Zone Atlas: Thom, Ronald M. Hallum, Loann. 1990. Long-term changes in the areal extent of tidal marshes, eelgrass meadows and kelp forests of Puget Sound. Wetland Ecosystem
cps1813	1	1999	kelp	Nearshore Habitat Program. The Washington State ShoreZone Inventory. Olympia, WA.: Washington State Department of Natural Resources; 2001. Available from: https://www.dnr.wa.gov/programs-and-services/aquatics/aquatic-science/nearshore-habitat-inventory
cps1813	0	2013	kelp	Berry H. Assessment of bull kelp at Squaxin Island in 2013, 2014 and 2016. Olympia, WA: Washington State Department of Natural Resources Nearshore Habitat Program; 2017. p. 39. Available from: https://www.dnr.wa.gov/programs-and-services/aquatics/aquatic
cps1813	0	2017	kelp	Berry H, Calloway M, Ledbetter J. Bull kelp monitoring in South Puget Sound in 2017 and 2018. Olympia, WA: Washington State Department of Natural Resources Nearshore Habitat Program; 2019. p. 72. Available from: https://www.dnr.wa.gov/programs-and-servic
cps1814	0	1878	nav	US Coast Survey. Topographic sheet. Register No. 1671. Section XI. Puget Sound: from Pt. Defiance to Ketron Isd. Washington Territory, 1877-78. 1878. Available from: http://riverhistory.ess.washington.edu/tsheets/framedex.htm
cps1814	0	1911	kelp	Cameron F. Potash from kelp. Washington, DC: US Govt. Print. Off.; 1915. Available from: https://catalog.lib.uchicago.edu/vufind/Record/3318402
cps1814	1	1935	nav	US Coast and Geodetic Survey. Hydrographic survey No. 6104. Nisqually Reach to Fox Island, Puget Sound, Washington. Department of Commerce; 1935. Available from: https://maps.ngdc.noaa.gov/viewers/bathymetry/
cps1814	1	1978	kelp	Washington Department of Wildlife. Original field mapping of kelp for the Coastal Zone Atlas: Thom, Ronald M. Hallum, Loann. 1990. Long-term changes in the areal extent of tidal marshes, eelgrass meadows and kelp forests of Puget Sound. Wetland Ecosystem
cps1814	1	1999	kelp	Nearshore Habitat Program. The Washington State ShoreZone Inventory. Olympia, WA.: Washington State Department of Natural Resources; 2001. Available from: https://www.dnr.wa.gov/programs-and-services/aquatics/aquatic-science/nearshore-habitat-inventory
cps1814	0	2013	kelp	Berry H. Assessment of bull kelp at Squaxin Island in 2013, 2014 and 2016. Olympia, WA: Washington State Department of Natural Resources Nearshore Habitat Program; 2017. p. 39. Available from: https://www.dnr.wa.gov/programs-and-services/aquatics/aquatic
cps1814	0	2017	kelp	Berry H, Calloway M, Ledbetter J. Bull kelp monitoring in South Puget Sound in 2017 and 2018. Olympia, WA: Washington State Department of Natural Resources Nearshore Habitat Program; 2019. p. 72. Available from: https://www.dnr.wa.gov/programs-and-servic
cps1815	0	1878	nav	US Coast Survey. Topographic sheet. Register No. 1671. Section XI. Puget Sound: from Pt. Defiance to Ketron Isd. Washington Territory, 1877-78. 1878. Available from: http://riverhistory.ess.washington.edu/tsheets/framedex.htm
cps1815	0	1911	kelp	Cameron F. Potash from kelp. Washington, DC: US Govt. Print. Off.; 1915. Available from: https://catalog.lib.uchicago.edu/vufind/Record/3318402
cps1815	0	1935	nav	US Coast and Geodetic Survey. Hydrographic survey No. 6104. Nisqually Reach to Fox Island, Puget Sound, Washington. Department of Commerce; 1935. Available from: https://maps.ngdc.noaa.gov/viewers/bathymetry/
cps1815	1	1978	kelp	Washington Department of Wildlife. Original field mapping of kelp for the Coastal Zone Atlas: Thom, Ronald M. Hallum, Loann. 1990. Long-term changes in the areal extent of tidal marshes, eelgrass meadows and kelp forests of Puget Sound. Wetland Ecosystem
cps1815	1	1999	kelp	Nearshore Habitat Program. The Washington State ShoreZone Inventory. Olympia, WA.: Washington State Department of Natural Resources; 2001. Available from: https://www.dnr.wa.gov/programs-and-services/aquatics/aquatic-science/nearshore-habitat-inventory
cps1815	0	2013	kelp	Berry H. Assessment of bull kelp at Squaxin Island in 2013, 2014 and 2016. Olympia, WA: Washington State Department of Natural Resources Nearshore Habitat Program; 2017. p. 39. Available from: https://www.dnr.wa.gov/programs-and-services/aquatics/aquatic
cps1815	1	2017	kelp	Berry H, Calloway M, Ledbetter J. Bull kelp monitoring in South Puget Sound in 2017 and 2018. Olympia, WA: Washington State Department of Natural Resources Nearshore Habitat Program; 2019. p. 72. Available from: https://www.dnr.wa.gov/programs-and-servic
cps1816	1	1878	nav	US Coast Survey. Topographic sheet. Register No. 1671. Section XI. Puget Sound: from Pt. Defiance to Ketron Isd. Washington Territory, 1877-78. 1878. Available from: http://riverhistory.ess.washington.edu/tsheets/framedex.htm
cps1816	0	1911	kelp	Cameron F. Potash from kelp. Washington, DC: US Govt. Print. Off.; 1915. Available from: https://catalog.lib.uchicago.edu/vufind/Record/3318402
cps1816	0	1935	nav	US Coast and Geodetic Survey. Hydrographic survey No. 6104. Nisqually Reach to Fox Island, Puget Sound, Washington. Department of Commerce; 1935. Available from: https://maps.ngdc.noaa.gov/viewers/bathymetry/
cps1816	0	1978	kelp	Washington Department of Wildlife. Original field mapping of kelp for the Coastal Zone Atlas: Thom, Ronald M. Hallum, Loann. 1990. Long-term changes in the areal extent of tidal marshes, eelgrass meadows and kelp forests of Puget Sound. Wetland Ecosystem
cps1816	0	1999	kelp	Nearshore Habitat Program. The Washington State ShoreZone Inventory. Olympia, WA.: Washington State Department of Natural Resources; 2001. Available from: https://www.dnr.wa.gov/programs-and-services/aquatics/aquatic-science/nearshore-habitat-inventory
cps1816	0	2013	kelp	Berry H. Assessment of bull kelp at Squaxin Island in 2013, 2014 and 2016. Olympia, WA: Washington State Department of Natural Resources Nearshore Habitat Program; 2017. p. 39. Available from: https://www.dnr.wa.gov/programs-and-services/aquatics/aquatic
cps1816	0	2017	kelp	Berry H, Calloway M, Ledbetter J. Bull kelp monitoring in South Puget Sound in 2017 and 2018. Olympia, WA: Washington State Department of Natural Resources Nearshore Habitat Program; 2019. p. 72. Available from: https://www.dnr.wa.gov/programs-and-servic
cps1817	1	1878	nav	US Coast Survey. Topographic sheet. Register No. 1671. Section XI. Puget Sound: from Pt. Defiance to Ketron Isd. Washington Territory, 1877-78. 1878. Available from: http://riverhistory.ess.washington.edu/tsheets/framedex.htm
cps1817	0	1911	kelp	Cameron F. Potash from kelp. Washington, DC: US Govt. Print. Off.; 1915. Available from: https://catalog.lib.uchicago.edu/vufind/Record/3318402
cps1817	0	1935	nav	US Coast and Geodetic Survey. Hydrographic survey No. 6104. Nisqually Reach to Fox Island, Puget Sound, Washington. Department of Commerce; 1935. Available from: https://maps.ngdc.noaa.gov/viewers/bathymetry/
cps1817	0	1978	kelp	Washington Department of Wildlife. Original field mapping of kelp for the Coastal Zone Atlas: Thom, Ronald M. Hallum, Loann. 1990. Long-term changes in the areal extent of tidal marshes, eelgrass meadows and kelp forests of Puget Sound. Wetland Ecosystem
cps1817	0	1999	kelp	Nearshore Habitat Program. The Washington State ShoreZone Inventory. Olympia, WA.: Washington State Department of Natural Resources; 2001. Available from: https://www.dnr.wa.gov/programs-and-services/aquatics/aquatic-science/nearshore-habitat-inventory
cps1817	0	2013	kelp	Berry H. Assessment of bull kelp at Squaxin Island in 2013, 2014 and 2016. Olympia, WA: Washington State Department of Natural Resources Nearshore Habitat Program; 2017. p. 39. Available from: https://www.dnr.wa.gov/programs-and-services/aquatics/aquatic
cps1817	0	2017	kelp	Berry H, Calloway M, Ledbetter J. Bull kelp monitoring in South Puget Sound in 2017 and 2018. Olympia, WA: Washington State Department of Natural Resources Nearshore Habitat Program; 2019. p. 72. Available from: https://www.dnr.wa.gov/programs-and-servic
cps1818	0	1878	nav	US Coast Survey. Topographic sheet. Register No. 1671. Section XI. Puget Sound: from Pt. Defiance to Ketron Isd. Washington Territory, 1877-78. 1878. Available from: http://riverhistory.ess.washington.edu/tsheets/framedex.htm
cps1818	0	1911	kelp	Cameron F. Potash from kelp. Washington, DC: US Govt. Print. Off.; 1915. Available from: https://catalog.lib.uchicago.edu/vufind/Record/3318402
cps1818	1	1935	nav	US Coast and Geodetic Survey. Hydrographic survey No. 6104. Nisqually Reach to Fox Island, Puget Sound, Washington. Department of Commerce; 1935. Available from: https://maps.ngdc.noaa.gov/viewers/bathymetry/
cps1818	1	1978	kelp	Washington Department of Wildlife. Original field mapping of kelp for the Coastal Zone Atlas: Thom, Ronald M. Hallum, Loann. 1990. Long-term changes in the areal extent of tidal marshes, eelgrass meadows and kelp forests of Puget Sound. Wetland Ecosystem
cps1818	0	1999	kelp	Nearshore Habitat Program. The Washington State ShoreZone Inventory. Olympia, WA.: Washington State Department of Natural Resources; 2001. Available from: https://www.dnr.wa.gov/programs-and-services/aquatics/aquatic-science/nearshore-habitat-inventory
cps1818	0	2013	kelp	Berry H. Assessment of bull kelp at Squaxin Island in 2013, 2014 and 2016. Olympia, WA: Washington State Department of Natural Resources Nearshore Habitat Program; 2017. p. 39. Available from: https://www.dnr.wa.gov/programs-and-services/aquatics/aquatic
cps1818	0	2017	kelp	Berry H, Calloway M, Ledbetter J. Bull kelp monitoring in South Puget Sound in 2017 and 2018. Olympia, WA: Washington State Department of Natural Resources Nearshore Habitat Program; 2019. p. 72. Available from: https://www.dnr.wa.gov/programs-and-servic
cps1819	0	1878	nav	US Coast Survey. Topographic sheet. Register No. 1671. Section XI. Puget Sound: from Pt. Defiance to Ketron Isd. Washington Territory, 1877-78. 1878. Available from: http://riverhistory.ess.washington.edu/tsheets/framedex.htm
cps1819	0	1911	kelp	Cameron F. Potash from kelp. Washington, DC: US Govt. Print. Off.; 1915. Available from: https://catalog.lib.uchicago.edu/vufind/Record/3318402
cps1819	1	1935	nav	US Coast and Geodetic Survey. Hydrographic survey No. 6104. Nisqually Reach to Fox Island, Puget Sound, Washington. Department of Commerce; 1935. Available from: https://maps.ngdc.noaa.gov/viewers/bathymetry/
cps1819	1	1962	phy	Phillips R. Shallow subtidals surveys by scuba and snorkel at sites in Puget Sound for Seattle Pacific College and University of Washington. Seattle, WA:1962-63. p. 146. Available from: http://https://www.dnr.wa.gov/publications/aqr_nrsh_phillips_dive_lo
cps1819	1	1978	kelp	Washington Department of Wildlife. Original field mapping of kelp for the Coastal Zone Atlas: Thom, Ronald M. Hallum, Loann. 1990. Long-term changes in the areal extent of tidal marshes, eelgrass meadows and kelp forests of Puget Sound. Wetland Ecosystem
cps1819	0	1999	kelp	Nearshore Habitat Program. The Washington State ShoreZone Inventory. Olympia, WA.: Washington State Department of Natural Resources; 2001. Available from: https://www.dnr.wa.gov/programs-and-services/aquatics/aquatic-science/nearshore-habitat-inventory
cps1819	0	2013	kelp	Berry H. Assessment of bull kelp at Squaxin Island in 2013, 2014 and 2016. Olympia, WA: Washington State Department of Natural Resources Nearshore Habitat Program; 2017. p. 39. Available from: https://www.dnr.wa.gov/programs-and-services/aquatics/aquatic
cps1819	0	2017	kelp	Berry H, Calloway M, Ledbetter J. Bull kelp monitoring in South Puget Sound in 2017 and 2018. Olympia, WA: Washington State Department of Natural Resources Nearshore Habitat Program; 2019. p. 72. Available from: https://www.dnr.wa.gov/programs-and-servic
cps1820	0	1878	nav	US Coast Survey. Topographic sheet. Register No. 1671. Section XI. Puget Sound: from Pt. Defiance to Ketron Isd. Washington Territory, 1877-78. 1878. Available from: http://riverhistory.ess.washington.edu/tsheets/framedex.htm
cps1820	0	1911	kelp	Cameron F. Potash from kelp. Washington, DC: US Govt. Print. Off.; 1915. Available from: https://catalog.lib.uchicago.edu/vufind/Record/3318402
cps1820	1	1935	nav	US Coast and Geodetic Survey. Hydrographic survey No. 6104. Nisqually Reach to Fox Island, Puget Sound, Washington. Department of Commerce; 1935. Available from: https://maps.ngdc.noaa.gov/viewers/bathymetry/
cps1820	0	1978	kelp	Washington Department of Wildlife. Original field mapping of kelp for the Coastal Zone Atlas: Thom, Ronald M. Hallum, Loann. 1990. Long-term changes in the areal extent of tidal marshes, eelgrass meadows and kelp forests of Puget Sound. Wetland Ecosystem
cps1820	0	1999	kelp	Nearshore Habitat Program. The Washington State ShoreZone Inventory. Olympia, WA.: Washington State Department of Natural Resources; 2001. Available from: https://www.dnr.wa.gov/programs-and-services/aquatics/aquatic-science/nearshore-habitat-inventory
cps1820	0	2013	kelp	Berry H. Assessment of bull kelp at Squaxin Island in 2013, 2014 and 2016. Olympia, WA: Washington State Department of Natural Resources Nearshore Habitat Program; 2017. p. 39. Available from: https://www.dnr.wa.gov/programs-and-services/aquatics/aquatic
cps1820	0	2017	kelp	Berry H, Calloway M, Ledbetter J. Bull kelp monitoring in South Puget Sound in 2017 and 2018. Olympia, WA: Washington State Department of Natural Resources Nearshore Habitat Program; 2019. p. 72. Available from: https://www.dnr.wa.gov/programs-and-servic
cps1821	1	1878	nav	US Coast Survey. Topographic sheet. Register No. 1671. Section XI. Puget Sound: from Pt. Defiance to Ketron Isd. Washington Territory, 1877-78. 1878. Available from: http://riverhistory.ess.washington.edu/tsheets/framedex.htm
cps1821	0	1911	kelp	Cameron F. Potash from kelp. Washington, DC: US Govt. Print. Off.; 1915. Available from: https://catalog.lib.uchicago.edu/vufind/Record/3318402
cps1821	0	1935	nav	US Coast and Geodetic Survey. Hydrographic survey No. 6104. Nisqually Reach to Fox Island, Puget Sound, Washington. Department of Commerce; 1935. Available from: https://maps.ngdc.noaa.gov/viewers/bathymetry/
cps1821	0	1978	kelp	Washington Department of Wildlife. Original field mapping of kelp for the Coastal Zone Atlas: Thom, Ronald M. Hallum, Loann. 1990. Long-term changes in the areal extent of tidal marshes, eelgrass meadows and kelp forests of Puget Sound. Wetland Ecosystem
cps1821	0	1999	kelp	Nearshore Habitat Program. The Washington State ShoreZone Inventory. Olympia, WA.: Washington State Department of Natural Resources; 2001. Available from: https://www.dnr.wa.gov/programs-and-services/aquatics/aquatic-science/nearshore-habitat-inventory
cps1821	0	2013	kelp	Berry H. Assessment of bull kelp at Squaxin Island in 2013, 2014 and 2016. Olympia, WA: Washington State Department of Natural Resources Nearshore Habitat Program; 2017. p. 39. Available from: https://www.dnr.wa.gov/programs-and-services/aquatics/aquatic
cps1821	0	2017	kelp	Berry H, Calloway M, Ledbetter J. Bull kelp monitoring in South Puget Sound in 2017 and 2018. Olympia, WA: Washington State Department of Natural Resources Nearshore Habitat Program; 2019. p. 72. Available from: https://www.dnr.wa.gov/programs-and-servic
cps1822	0	1878	nav	US Coast Survey. Topographic sheet. Register No. 1671. Section XI. Puget Sound: from Pt. Defiance to Ketron Isd. Washington Territory, 1877-78. 1878. Available from: http://riverhistory.ess.washington.edu/tsheets/framedex.htm
cps1822	0	1911	kelp	Cameron F. Potash from kelp. Washington, DC: US Govt. Print. Off.; 1915. Available from: https://catalog.lib.uchicago.edu/vufind/Record/3318402
cps1822	0	1935	nav	US Coast and Geodetic Survey. Hydrographic survey No. 6104. Nisqually Reach to Fox Island, Puget Sound, Washington. Department of Commerce; 1935. Available from: https://maps.ngdc.noaa.gov/viewers/bathymetry/
cps1822	0	1978	kelp	Washington Department of Wildlife. Original field mapping of kelp for the Coastal Zone Atlas: Thom, Ronald M. Hallum, Loann. 1990. Long-term changes in the areal extent of tidal marshes, eelgrass meadows and kelp forests of Puget Sound. Wetland Ecosystem
cps1822	0	1999	kelp	Nearshore Habitat Program. The Washington State ShoreZone Inventory. Olympia, WA.: Washington State Department of Natural Resources; 2001. Available from: https://www.dnr.wa.gov/programs-and-services/aquatics/aquatic-science/nearshore-habitat-inventory
cps1822	0	2013	kelp	Berry H. Assessment of bull kelp at Squaxin Island in 2013, 2014 and 2016. Olympia, WA: Washington State Department of Natural Resources Nearshore Habitat Program; 2017. p. 39. Available from: https://www.dnr.wa.gov/programs-and-services/aquatics/aquatic
cps1822	0	2017	kelp	Berry H, Calloway M, Ledbetter J. Bull kelp monitoring in South Puget Sound in 2017 and 2018. Olympia, WA: Washington State Department of Natural Resources Nearshore Habitat Program; 2019. p. 72. Available from: https://www.dnr.wa.gov/programs-and-servic
cps1823	1	1878	nav	US Coast Survey. Topographic sheet. Register No. 1671. Section XI. Puget Sound: from Pt. Defiance to Ketron Isd. Washington Territory, 1877-78. 1878. Available from: http://riverhistory.ess.washington.edu/tsheets/framedex.htm
cps1823	0	1911	kelp	Cameron F. Potash from kelp. Washington, DC: US Govt. Print. Off.; 1915. Available from: https://catalog.lib.uchicago.edu/vufind/Record/3318402
cps1823	0	1935	nav	US Coast and Geodetic Survey. Hydrographic survey No. 6104. Nisqually Reach to Fox Island, Puget Sound, Washington. Department of Commerce; 1935. Available from: https://maps.ngdc.noaa.gov/viewers/bathymetry/
cps1823	0	1978	kelp	Washington Department of Wildlife. Original field mapping of kelp for the Coastal Zone Atlas: Thom, Ronald M. Hallum, Loann. 1990. Long-term changes in the areal extent of tidal marshes, eelgrass meadows and kelp forests of Puget Sound. Wetland Ecosystem
cps1823	0	1999	kelp	Nearshore Habitat Program. The Washington State ShoreZone Inventory. Olympia, WA.: Washington State Department of Natural Resources; 2001. Available from: https://www.dnr.wa.gov/programs-and-services/aquatics/aquatic-science/nearshore-habitat-inventory
cps1823	0	2013	kelp	Berry H. Assessment of bull kelp at Squaxin Island in 2013, 2014 and 2016. Olympia, WA: Washington State Department of Natural Resources Nearshore Habitat Program; 2017. p. 39. Available from: https://www.dnr.wa.gov/programs-and-services/aquatics/aquatic
cps1823	0	2017	kelp	Berry H, Calloway M, Ledbetter J. Bull kelp monitoring in South Puget Sound in 2017 and 2018. Olympia, WA: Washington State Department of Natural Resources Nearshore Habitat Program; 2019. p. 72. Available from: https://www.dnr.wa.gov/programs-and-servic
cps1824	1	1878	nav	US Coast Survey. Topographic sheet. Register No. 1671. Section XI. Puget Sound: from Pt. Defiance to Ketron Isd. Washington Territory, 1877-78. 1878. Available from: http://riverhistory.ess.washington.edu/tsheets/framedex.htm
cps1824	0	1911	kelp	Cameron F. Potash from kelp. Washington, DC: US Govt. Print. Off.; 1915. Available from: https://catalog.lib.uchicago.edu/vufind/Record/3318402
cps1824	1	1935	nav	US Coast and Geodetic Survey. Hydrographic survey No. No. 6108. Case Inlet, Puget Sound, Washington. Department of Commerce; 1935. Available from: https://maps.ngdc.noaa.gov/viewers/bathymetry/
cps1824	0	1978	kelp	Washington Department of Wildlife. Original field mapping of kelp for the Coastal Zone Atlas: Thom, Ronald M. Hallum, Loann. 1990. Long-term changes in the areal extent of tidal marshes, eelgrass meadows and kelp forests of Puget Sound. Wetland Ecosystem
cps1824	0	1999	kelp	Nearshore Habitat Program. The Washington State ShoreZone Inventory. Olympia, WA.: Washington State Department of Natural Resources; 2001. Available from: https://www.dnr.wa.gov/programs-and-services/aquatics/aquatic-science/nearshore-habitat-inventory
cps1824	0	2013	kelp	Berry H. Assessment of bull kelp at Squaxin Island in 2013, 2014 and 2016. Olympia, WA: Washington State Department of Natural Resources Nearshore Habitat Program; 2017. p. 39. Available from: https://www.dnr.wa.gov/programs-and-services/aquatics/aquatic
cps1824	0	2017	kelp	Berry H, Calloway M, Ledbetter J. Bull kelp monitoring in South Puget Sound in 2017 and 2018. Olympia, WA: Washington State Department of Natural Resources Nearshore Habitat Program; 2019. p. 72. Available from: https://www.dnr.wa.gov/programs-and-servic
cps1825	1	1878	nav	US Coast Survey. Topographic sheet. Register No. 1671. Section XI. Puget Sound: from Pt. Defiance to Ketron Isd. Washington Territory, 1877-78. 1878. Available from: http://riverhistory.ess.washington.edu/tsheets/framedex.htm
cps1825	0	1911	kelp	Cameron F. Potash from kelp. Washington, DC: US Govt. Print. Off.; 1915. Available from: https://catalog.lib.uchicago.edu/vufind/Record/3318402
cps1825	0	1935	nav	US Coast and Geodetic Survey. Hydrographic survey No. No. 6108. Case Inlet, Puget Sound, Washington. Department of Commerce; 1935. Available from: https://maps.ngdc.noaa.gov/viewers/bathymetry/
cps1825	0	1978	kelp	Washington Department of Wildlife. Original field mapping of kelp for the Coastal Zone Atlas: Thom, Ronald M. Hallum, Loann. 1990. Long-term changes in the areal extent of tidal marshes, eelgrass meadows and kelp forests of Puget Sound. Wetland Ecosystem
cps1825	0	1999	kelp	Nearshore Habitat Program. The Washington State ShoreZone Inventory. Olympia, WA.: Washington State Department of Natural Resources; 2001. Available from: https://www.dnr.wa.gov/programs-and-services/aquatics/aquatic-science/nearshore-habitat-inventory
cps1825	0	2001	nav	National Ocean Service. Hydrographic Sheet Descriptive Report. Register No. 11042. Nisqually Reach. US Department of Commerce, National Oceanic and Atmospheric Administration; 2001. Available from: https://maps.ngdc.noaa.gov/viewers/bathymetry/
cps1825	0	2013	kelp	Berry H. Assessment of bull kelp at Squaxin Island in 2013, 2014 and 2016. Olympia, WA: Washington State Department of Natural Resources Nearshore Habitat Program; 2017. p. 39. Available from: https://www.dnr.wa.gov/programs-and-services/aquatics/aquatic
cps1825	0	2017	kelp	Berry H, Calloway M, Ledbetter J. Bull kelp monitoring in South Puget Sound in 2017 and 2018. Olympia, WA: Washington State Department of Natural Resources Nearshore Habitat Program; 2019. p. 72. Available from: https://www.dnr.wa.gov/programs-and-servic
cps1826	0	1878	nav	US Coast Survey. Topographic sheet. Register No. 1671. Section XI. Puget Sound: from Pt. Defiance to Ketron Isd. Washington Territory, 1877-78. 1878. Available from: http://riverhistory.ess.washington.edu/tsheets/framedex.htm
cps1826	0	1911	kelp	Cameron F. Potash from kelp. Washington, DC: US Govt. Print. Off.; 1915. Available from: https://catalog.lib.uchicago.edu/vufind/Record/3318402
cps1826	0	1935	nav	US Coast and Geodetic Survey. Hydrographic survey No. No. 6108. Case Inlet, Puget Sound, Washington. Department of Commerce; 1935. Available from: https://maps.ngdc.noaa.gov/viewers/bathymetry/
cps1826	0	1978	kelp	Washington Department of Wildlife. Original field mapping of kelp for the Coastal Zone Atlas: Thom, Ronald M. Hallum, Loann. 1990. Long-term changes in the areal extent of tidal marshes, eelgrass meadows and kelp forests of Puget Sound. Wetland Ecosystem
cps1826	0	1999	kelp	Nearshore Habitat Program. The Washington State ShoreZone Inventory. Olympia, WA.: Washington State Department of Natural Resources; 2001. Available from: https://www.dnr.wa.gov/programs-and-services/aquatics/aquatic-science/nearshore-habitat-inventory
cps1826	0	2001	nav	National Ocean Service. Hydrographic Sheet Descriptive Report. Register No. 11042. Nisqually Reach. US Department of Commerce, National Oceanic and Atmospheric Administration; 2001. Available from: https://maps.ngdc.noaa.gov/viewers/bathymetry/
cps1826	0	2013	kelp	Berry H. Assessment of bull kelp at Squaxin Island in 2013, 2014 and 2016. Olympia, WA: Washington State Department of Natural Resources Nearshore Habitat Program; 2017. p. 39. Available from: https://www.dnr.wa.gov/programs-and-services/aquatics/aquatic
cps1826	0	2017	kelp	Berry H, Calloway M, Ledbetter J. Bull kelp monitoring in South Puget Sound in 2017 and 2018. Olympia, WA: Washington State Department of Natural Resources Nearshore Habitat Program; 2019. p. 72. Available from: https://www.dnr.wa.gov/programs-and-servic
cps1827	0	1878	nav	US Coast Survey. Topographic sheet. Register No. 1672. Section XI. Topography of Puget Sound, Wash. Ter. from Nisqually River to Totten Inlet. 1878. Available from: http://riverhistory.ess.washington.edu/tsheets/framedex.htm
cps1827	0	1911	kelp	Cameron F. Potash from kelp. Washington, DC: US Govt. Print. Off.; 1915. Available from: https://catalog.lib.uchicago.edu/vufind/Record/3318402
cps1827	0	1935	nav	US Coast and Geodetic Survey. Hydrographic survey No. No. 6108. Case Inlet, Puget Sound, Washington. Department of Commerce; 1935. Available from: https://maps.ngdc.noaa.gov/viewers/bathymetry/
cps1827	1	1978	kelp	Washington Department of Wildlife. Original field mapping of kelp for the Coastal Zone Atlas: Thom, Ronald M. Hallum, Loann. 1990. Long-term changes in the areal extent of tidal marshes, eelgrass meadows and kelp forests of Puget Sound. Wetland Ecosystem
cps1827	0	1996	nav	National Ocean Service. Hydrographic Sheet Descriptive Report. Register No. 10714. Nisqually Reach. US Department of Commerce, National Oceanic and Atmospheric Administration; 1996. Available from: https://maps.ngdc.noaa.gov/viewers/bathymetry/
cps1827	0	1999	kelp	Nearshore Habitat Program. The Washington State ShoreZone Inventory. Olympia, WA.: Washington State Department of Natural Resources; 2001. Available from: https://www.dnr.wa.gov/programs-and-services/aquatics/aquatic-science/nearshore-habitat-inventory
cps1827	0	2001	nav	National Ocean Service. Hydrographic Sheet Descriptive Report. Register No. 11042. Nisqually Reach. US Department of Commerce, National Oceanic and Atmospheric Administration; 2001. Available from: https://maps.ngdc.noaa.gov/viewers/bathymetry/
cps1827	0	2013	kelp	Berry H. Assessment of bull kelp at Squaxin Island in 2013, 2014 and 2016. Olympia, WA: Washington State Department of Natural Resources Nearshore Habitat Program; 2017. p. 39. Available from: https://www.dnr.wa.gov/programs-and-services/aquatics/aquatic
cps1827	0	2017	kelp	Berry H, Calloway M, Ledbetter J. Bull kelp monitoring in South Puget Sound in 2017 and 2018. Olympia, WA: Washington State Department of Natural Resources Nearshore Habitat Program; 2019. p. 72. Available from: https://www.dnr.wa.gov/programs-and-servic
cps1828	0	1878	nav	US Coast Survey. Topographic sheet. Register No. 1672. Section XI. Topography of Puget Sound, Wash. Ter. from Nisqually River to Totten Inlet. 1878. Available from: http://riverhistory.ess.washington.edu/tsheets/framedex.htm
cps1828	0	1911	kelp	Cameron F. Potash from kelp. Washington, DC: US Govt. Print. Off.; 1915. Available from: https://catalog.lib.uchicago.edu/vufind/Record/3318402
cps1828	0	1935	nav	US Coast and Geodetic Survey. Hydrographic survey No. No. 6108. Case Inlet, Puget Sound, Washington. Department of Commerce; 1935. Available from: https://maps.ngdc.noaa.gov/viewers/bathymetry/
cps1828	0	1977	nav	National Ocean Service. Hydrographic Sheet Register No. 9682. Nisqually Reach. US Department of Commerce, National Oceanic and Atmospheric Administration; 1977. Available from: https://maps.ngdc.noaa.gov/viewers/bathymetry/
cps1828	0	1978	kelp	Washington Department of Wildlife. Original field mapping of kelp for the Coastal Zone Atlas: Thom, Ronald M. Hallum, Loann. 1990. Long-term changes in the areal extent of tidal marshes, eelgrass meadows and kelp forests of Puget Sound. Wetland Ecosystem
cps1828	0	1996	nav	National Ocean Service. Hydrographic Sheet Descriptive Report. Register No. 10714. Nisqually Reach. US Department of Commerce, National Oceanic and Atmospheric Administration; 1996. Available from: https://maps.ngdc.noaa.gov/viewers/bathymetry/
cps1828	0	1999	kelp	Nearshore Habitat Program. The Washington State ShoreZone Inventory. Olympia, WA.: Washington State Department of Natural Resources; 2001. Available from: https://www.dnr.wa.gov/programs-and-services/aquatics/aquatic-science/nearshore-habitat-inventory
cps1828	0	2001	nav	National Ocean Service. Hydrographic Sheet Descriptive Report. Register No. 11042. Nisqually Reach. US Department of Commerce, National Oceanic and Atmospheric Administration; 2001. Available from: https://maps.ngdc.noaa.gov/viewers/bathymetry/
cps1828	0	2013	kelp	Berry H. Assessment of bull kelp at Squaxin Island in 2013, 2014 and 2016. Olympia, WA: Washington State Department of Natural Resources Nearshore Habitat Program; 2017. p. 39. Available from: https://www.dnr.wa.gov/programs-and-services/aquatics/aquatic
cps1828	0	2017	kelp	Berry H, Calloway M, Ledbetter J. Bull kelp monitoring in South Puget Sound in 2017 and 2018. Olympia, WA: Washington State Department of Natural Resources Nearshore Habitat Program; 2019. p. 72. Available from: https://www.dnr.wa.gov/programs-and-servic
cps1829	0	1878	nav	US Coast Survey. Topographic sheet. Register No. 1672. Section XI. Topography of Puget Sound, Wash. Ter. from Nisqually River to Totten Inlet. 1878. Available from: http://riverhistory.ess.washington.edu/tsheets/framedex.htm
cps1829	0	1911	kelp	Cameron F. Potash from kelp. Washington, DC: US Govt. Print. Off.; 1915. Available from: https://catalog.lib.uchicago.edu/vufind/Record/3318402
cps1829	0	1935	nav	US Coast and Geodetic Survey. Hydrographic survey No. No. 6108. Case Inlet, Puget Sound, Washington. Department of Commerce; 1935. Available from: https://maps.ngdc.noaa.gov/viewers/bathymetry/
cps1829	0	1963	phy	Phillips R. Shallow subtidals surveys by scuba and snorkel at sites in Puget Sound for Seattle Pacific College and University of Washington. Seattle, WA:1962-63. p. 146. Available from: http://https://www.dnr.wa.gov/publications/aqr_nrsh_phillips_dive_lo
cps1829	0	1977	nav	National Ocean Service. Hydrographic Sheet Register No. 9682. Nisqually Reach. US Department of Commerce, National Oceanic and Atmospheric Administration; 1977. Available from: https://maps.ngdc.noaa.gov/viewers/bathymetry/
cps1829	0	1978	kelp	Washington Department of Wildlife. Original field mapping of kelp for the Coastal Zone Atlas: Thom, Ronald M. Hallum, Loann. 1990. Long-term changes in the areal extent of tidal marshes, eelgrass meadows and kelp forests of Puget Sound. Wetland Ecosystem
cps1829	0	1996	nav	National Ocean Service. Hydrographic Sheet Descriptive Report. Register No. 10714. Nisqually Reach. US Department of Commerce, National Oceanic and Atmospheric Administration; 1996. Available from: https://maps.ngdc.noaa.gov/viewers/bathymetry/
cps1829	0	1999	kelp	Nearshore Habitat Program. The Washington State ShoreZone Inventory. Olympia, WA.: Washington State Department of Natural Resources; 2001. Available from: https://www.dnr.wa.gov/programs-and-services/aquatics/aquatic-science/nearshore-habitat-inventory
cps1829	0	2001	nav	National Ocean Service. Hydrographic Sheet Descriptive Report. Register No. 11042. Nisqually Reach. US Department of Commerce, National Oceanic and Atmospheric Administration; 2001. Available from: https://maps.ngdc.noaa.gov/viewers/bathymetry/
cps1829	0	2013	kelp	Berry H. Assessment of bull kelp at Squaxin Island in 2013, 2014 and 2016. Olympia, WA: Washington State Department of Natural Resources Nearshore Habitat Program; 2017. p. 39. Available from: https://www.dnr.wa.gov/programs-and-services/aquatics/aquatic
cps1829	0	2017	kelp	Berry H, Calloway M, Ledbetter J. Bull kelp monitoring in South Puget Sound in 2017 and 2018. Olympia, WA: Washington State Department of Natural Resources Nearshore Habitat Program; 2019. p. 72. Available from: https://www.dnr.wa.gov/programs-and-servic
cps1830	0	1878	nav	US Coast Survey. Topographic sheet. Register No. 1672. Section XI. Topography of Puget Sound, Wash. Ter. from Nisqually River to Totten Inlet. 1878. Available from: http://riverhistory.ess.washington.edu/tsheets/framedex.htm
cps1830	0	1911	kelp	Cameron F. Potash from kelp. Washington, DC: US Govt. Print. Off.; 1915. Available from: https://catalog.lib.uchicago.edu/vufind/Record/3318402
cps1830	0	1935	nav	US Coast and Geodetic Survey. Hydrographic survey No. No. 6108. Case Inlet, Puget Sound, Washington. Department of Commerce; 1935. Available from: https://maps.ngdc.noaa.gov/viewers/bathymetry/
cps1830	0	1977	nav	National Ocean Service. Hydrographic Sheet Register No. 9682. Nisqually Reach. US Department of Commerce, National Oceanic and Atmospheric Administration; 1977. Available from: https://maps.ngdc.noaa.gov/viewers/bathymetry/
cps1830	0	1978	kelp	Washington Department of Wildlife. Original field mapping of kelp for the Coastal Zone Atlas: Thom, Ronald M. Hallum, Loann. 1990. Long-term changes in the areal extent of tidal marshes, eelgrass meadows and kelp forests of Puget Sound. Wetland Ecosystem
cps1830	0	1996	nav	National Ocean Service. Hydrographic Sheet Descriptive Report. Register No. 10714. Nisqually Reach. US Department of Commerce, National Oceanic and Atmospheric Administration; 1996. Available from: https://maps.ngdc.noaa.gov/viewers/bathymetry/
cps1830	0	1999	kelp	Nearshore Habitat Program. The Washington State ShoreZone Inventory. Olympia, WA.: Washington State Department of Natural Resources; 2001. Available from: https://www.dnr.wa.gov/programs-and-services/aquatics/aquatic-science/nearshore-habitat-inventory
cps1830	0	2001	nav	National Ocean Service. Hydrographic Sheet Descriptive Report. Register No. 11042. Nisqually Reach. US Department of Commerce, National Oceanic and Atmospheric Administration; 2001. Available from: https://maps.ngdc.noaa.gov/viewers/bathymetry/
cps1830	0	2013	kelp	Berry H. Assessment of bull kelp at Squaxin Island in 2013, 2014 and 2016. Olympia, WA: Washington State Department of Natural Resources Nearshore Habitat Program; 2017. p. 39. Available from: https://www.dnr.wa.gov/programs-and-services/aquatics/aquatic
cps1830	0	2017	kelp	Berry H, Calloway M, Ledbetter J. Bull kelp monitoring in South Puget Sound in 2017 and 2018. Olympia, WA: Washington State Department of Natural Resources Nearshore Habitat Program; 2019. p. 72. Available from: https://www.dnr.wa.gov/programs-and-servic
cps1831	0	1878	nav	US Coast Survey. Topographic sheet. Register No. 1672. Section XI. Topography of Puget Sound, Wash. Ter. from Nisqually River to Totten Inlet. 1878. Available from: http://riverhistory.ess.washington.edu/tsheets/framedex.htm
cps1831	0	1911	kelp	Cameron F. Potash from kelp. Washington, DC: US Govt. Print. Off.; 1915. Available from: https://catalog.lib.uchicago.edu/vufind/Record/3318402
cps1831	0	1935	nav	US Coast and Geodetic Survey. Hydrographic survey No. No. 6108. Case Inlet, Puget Sound, Washington. Department of Commerce; 1935. Available from: https://maps.ngdc.noaa.gov/viewers/bathymetry/
cps1831	0	1977	nav	National Ocean Service. Hydrographic Sheet Register No. 9682. Nisqually Reach. US Department of Commerce, National Oceanic and Atmospheric Administration; 1977. Available from: https://maps.ngdc.noaa.gov/viewers/bathymetry/
cps1831	0	1978	kelp	Washington Department of Wildlife. Original field mapping of kelp for the Coastal Zone Atlas: Thom, Ronald M. Hallum, Loann. 1990. Long-term changes in the areal extent of tidal marshes, eelgrass meadows and kelp forests of Puget Sound. Wetland Ecosystem
cps1831	0	1996	nav	National Ocean Service. Hydrographic Sheet Descriptive Report. Register No. 10714. Nisqually Reach. US Department of Commerce, National Oceanic and Atmospheric Administration; 1996. Available from: https://maps.ngdc.noaa.gov/viewers/bathymetry/
cps1831	0	1999	kelp	Nearshore Habitat Program. The Washington State ShoreZone Inventory. Olympia, WA.: Washington State Department of Natural Resources; 2001. Available from: https://www.dnr.wa.gov/programs-and-services/aquatics/aquatic-science/nearshore-habitat-inventory
cps1831	0	2001	nav	National Ocean Service. Hydrographic Sheet Descriptive Report. Register No. 11042. Nisqually Reach. US Department of Commerce, National Oceanic and Atmospheric Administration; 2001. Available from: https://maps.ngdc.noaa.gov/viewers/bathymetry/
cps1831	0	2013	kelp	Berry H. Assessment of bull kelp at Squaxin Island in 2013, 2014 and 2016. Olympia, WA: Washington State Department of Natural Resources Nearshore Habitat Program; 2017. p. 39. Available from: https://www.dnr.wa.gov/programs-and-services/aquatics/aquatic
cps1831	0	2017	kelp	Berry H, Calloway M, Ledbetter J. Bull kelp monitoring in South Puget Sound in 2017 and 2018. Olympia, WA: Washington State Department of Natural Resources Nearshore Habitat Program; 2019. p. 72. Available from: https://www.dnr.wa.gov/programs-and-servic
cps1832	0	1878	nav	US Coast Survey. Topographic sheet. Register No. 1672. Section XI. Topography of Puget Sound, Wash. Ter. from Nisqually River to Totten Inlet. 1878. Available from: http://riverhistory.ess.washington.edu/tsheets/framedex.htm
cps1832	0	1911	kelp	Cameron F. Potash from kelp. Washington, DC: US Govt. Print. Off.; 1915. Available from: https://catalog.lib.uchicago.edu/vufind/Record/3318402
cps1832	0	1935	nav	US Coast and Geodetic Survey. Hydrographic survey No. No. 6108. Case Inlet, Puget Sound, Washington. Department of Commerce; 1935. Available from: https://maps.ngdc.noaa.gov/viewers/bathymetry/
cps1832	0	1977	nav	National Ocean Service. Hydrographic Sheet Register No. 9682. Nisqually Reach. US Department of Commerce, National Oceanic and Atmospheric Administration; 1977. Available from: https://maps.ngdc.noaa.gov/viewers/bathymetry/
cps1832	0	1978	kelp	Washington Department of Wildlife. Original field mapping of kelp for the Coastal Zone Atlas: Thom, Ronald M. Hallum, Loann. 1990. Long-term changes in the areal extent of tidal marshes, eelgrass meadows and kelp forests of Puget Sound. Wetland Ecosystem
cps1832	0	1996	nav	National Ocean Service. Hydrographic Sheet Descriptive Report. Register No. 10714. Nisqually Reach. US Department of Commerce, National Oceanic and Atmospheric Administration; 1996. Available from: https://maps.ngdc.noaa.gov/viewers/bathymetry/
cps1832	0	1999	kelp	Nearshore Habitat Program. The Washington State ShoreZone Inventory. Olympia, WA.: Washington State Department of Natural Resources; 2001. Available from: https://www.dnr.wa.gov/programs-and-services/aquatics/aquatic-science/nearshore-habitat-inventory
cps1832	0	2001	nav	National Ocean Service. Hydrographic Sheet Descriptive Report. Register No. 11042. Nisqually Reach. US Department of Commerce, National Oceanic and Atmospheric Administration; 2001. Available from: https://maps.ngdc.noaa.gov/viewers/bathymetry/
cps1832	0	2013	kelp	Berry H. Assessment of bull kelp at Squaxin Island in 2013, 2014 and 2016. Olympia, WA: Washington State Department of Natural Resources Nearshore Habitat Program; 2017. p. 39. Available from: https://www.dnr.wa.gov/programs-and-services/aquatics/aquatic
cps1832	0	2017	kelp	Berry H, Calloway M, Ledbetter J. Bull kelp monitoring in South Puget Sound in 2017 and 2018. Olympia, WA: Washington State Department of Natural Resources Nearshore Habitat Program; 2019. p. 72. Available from: https://www.dnr.wa.gov/programs-and-servic
cps1833	0	1878	nav	US Coast Survey. Topographic sheet. Register No. 1672. Section XI. Topography of Puget Sound, Wash. Ter. from Nisqually River to Totten Inlet. 1878. Available from: http://riverhistory.ess.washington.edu/tsheets/framedex.htm
cps1833	0	1911	kelp	Cameron F. Potash from kelp. Washington, DC: US Govt. Print. Off.; 1915. Available from: https://catalog.lib.uchicago.edu/vufind/Record/3318402
cps1833	0	1935	nav	US Coast and Geodetic Survey. Hydrographic survey No. No. 6108. Case Inlet, Puget Sound, Washington. Department of Commerce; 1935. Available from: https://maps.ngdc.noaa.gov/viewers/bathymetry/
cps1833	0	1977	nav	National Ocean Service. Hydrographic Sheet Register No. 9682. Nisqually Reach. US Department of Commerce, National Oceanic and Atmospheric Administration; 1977. Available from: https://maps.ngdc.noaa.gov/viewers/bathymetry/
cps1833	0	1978	kelp	Washington Department of Wildlife. Original field mapping of kelp for the Coastal Zone Atlas: Thom, Ronald M. Hallum, Loann. 1990. Long-term changes in the areal extent of tidal marshes, eelgrass meadows and kelp forests of Puget Sound. Wetland Ecosystem
cps1833	0	1996	nav	National Ocean Service. Hydrographic Sheet Descriptive Report. Register No. 10714. Nisqually Reach. US Department of Commerce, National Oceanic and Atmospheric Administration; 1996. Available from: https://maps.ngdc.noaa.gov/viewers/bathymetry/
cps1833	0	1999	kelp	Nearshore Habitat Program. The Washington State ShoreZone Inventory. Olympia, WA.: Washington State Department of Natural Resources; 2001. Available from: https://www.dnr.wa.gov/programs-and-services/aquatics/aquatic-science/nearshore-habitat-inventory
cps1833	0	2001	nav	National Ocean Service. Hydrographic Sheet Descriptive Report. Register No. 11042. Nisqually Reach. US Department of Commerce, National Oceanic and Atmospheric Administration; 2001. Available from: https://maps.ngdc.noaa.gov/viewers/bathymetry/
cps1833	0	2013	kelp	Berry H. Assessment of bull kelp at Squaxin Island in 2013, 2014 and 2016. Olympia, WA: Washington State Department of Natural Resources Nearshore Habitat Program; 2017. p. 39. Available from: https://www.dnr.wa.gov/programs-and-services/aquatics/aquatic
cps1833	0	2017	kelp	Berry H, Calloway M, Ledbetter J. Bull kelp monitoring in South Puget Sound in 2017 and 2018. Olympia, WA: Washington State Department of Natural Resources Nearshore Habitat Program; 2019. p. 72. Available from: https://www.dnr.wa.gov/programs-and-servic
cps1834	0	1878	nav	US Coast Survey. Topographic sheet. Register No. 1672. Section XI. Topography of Puget Sound, Wash. Ter. from Nisqually River to Totten Inlet. 1878. Available from: http://riverhistory.ess.washington.edu/tsheets/framedex.htm
cps1834	0	1911	kelp	Cameron F. Potash from kelp. Washington, DC: US Govt. Print. Off.; 1915. Available from: https://catalog.lib.uchicago.edu/vufind/Record/3318402
cps1834	0	1935	nav	US Coast and Geodetic Survey. Hydrographic survey No. No. 6108. Case Inlet, Puget Sound, Washington. Department of Commerce; 1935. Available from: https://maps.ngdc.noaa.gov/viewers/bathymetry/
cps1834	0	1977	nav	National Ocean Service. Hydrographic Sheet Register No. 9682. Nisqually Reach. US Department of Commerce, National Oceanic and Atmospheric Administration; 1977. Available from: https://maps.ngdc.noaa.gov/viewers/bathymetry/
cps1834	0	1978	kelp	Washington Department of Wildlife. Original field mapping of kelp for the Coastal Zone Atlas: Thom, Ronald M. Hallum, Loann. 1990. Long-term changes in the areal extent of tidal marshes, eelgrass meadows and kelp forests of Puget Sound. Wetland Ecosystem
cps1834	0	1996	nav	National Ocean Service. Hydrographic Sheet Descriptive Report. Register No. 10714. Nisqually Reach. US Department of Commerce, National Oceanic and Atmospheric Administration; 1996. Available from: https://maps.ngdc.noaa.gov/viewers/bathymetry/
cps1834	0	1999	kelp	Nearshore Habitat Program. The Washington State ShoreZone Inventory. Olympia, WA.: Washington State Department of Natural Resources; 2001. Available from: https://www.dnr.wa.gov/programs-and-services/aquatics/aquatic-science/nearshore-habitat-inventory
cps1834	0	2001	nav	National Ocean Service. Hydrographic Sheet Descriptive Report. Register No. 11042. Nisqually Reach. US Department of Commerce, National Oceanic and Atmospheric Administration; 2001. Available from: https://maps.ngdc.noaa.gov/viewers/bathymetry/
cps1834	0	2013	kelp	Berry H. Assessment of bull kelp at Squaxin Island in 2013, 2014 and 2016. Olympia, WA: Washington State Department of Natural Resources Nearshore Habitat Program; 2017. p. 39. Available from: https://www.dnr.wa.gov/programs-and-services/aquatics/aquatic
cps1834	0	2017	kelp	Berry H, Calloway M, Ledbetter J. Bull kelp monitoring in South Puget Sound in 2017 and 2018. Olympia, WA: Washington State Department of Natural Resources Nearshore Habitat Program; 2019. p. 72. Available from: https://www.dnr.wa.gov/programs-and-servic
cps1835	0	1878	nav	US Coast Survey. Topographic sheet. Register No. 1672. Section XI. Topography of Puget Sound, Wash. Ter. from Nisqually River to Totten Inlet. 1878. Available from: http://riverhistory.ess.washington.edu/tsheets/framedex.htm
cps1835	0	1911	kelp	Cameron F. Potash from kelp. Washington, DC: US Govt. Print. Off.; 1915. Available from: https://catalog.lib.uchicago.edu/vufind/Record/3318402
cps1835	0	1935	nav	US Coast and Geodetic Survey. Hydrographic survey No. No. 6108. Case Inlet, Puget Sound, Washington. Department of Commerce; 1935. Available from: https://maps.ngdc.noaa.gov/viewers/bathymetry/
cps1835	0	1977	nav	National Ocean Service. Hydrographic Sheet Register No. 9682. Nisqually Reach. US Department of Commerce, National Oceanic and Atmospheric Administration; 1977. Available from: https://maps.ngdc.noaa.gov/viewers/bathymetry/
cps1835	0	1978	kelp	Washington Department of Wildlife. Original field mapping of kelp for the Coastal Zone Atlas: Thom, Ronald M. Hallum, Loann. 1990. Long-term changes in the areal extent of tidal marshes, eelgrass meadows and kelp forests of Puget Sound. Wetland Ecosystem
cps1835	0	1996	nav	National Ocean Service. Hydrographic Sheet Descriptive Report. Register No. 10714. Nisqually Reach. US Department of Commerce, National Oceanic and Atmospheric Administration; 1996. Available from: https://maps.ngdc.noaa.gov/viewers/bathymetry/
cps1835	0	1999	kelp	Nearshore Habitat Program. The Washington State ShoreZone Inventory. Olympia, WA.: Washington State Department of Natural Resources; 2001. Available from: https://www.dnr.wa.gov/programs-and-services/aquatics/aquatic-science/nearshore-habitat-inventory
cps1835	0	2001	nav	National Ocean Service. Hydrographic Sheet Descriptive Report. Register No. 11042. Nisqually Reach. US Department of Commerce, National Oceanic and Atmospheric Administration; 2001. Available from: https://maps.ngdc.noaa.gov/viewers/bathymetry/
cps1835	0	2013	kelp	Berry H. Assessment of bull kelp at Squaxin Island in 2013, 2014 and 2016. Olympia, WA: Washington State Department of Natural Resources Nearshore Habitat Program; 2017. p. 39. Available from: https://www.dnr.wa.gov/programs-and-services/aquatics/aquatic
cps1835	0	2017	kelp	Berry H, Calloway M, Ledbetter J. Bull kelp monitoring in South Puget Sound in 2017 and 2018. Olympia, WA: Washington State Department of Natural Resources Nearshore Habitat Program; 2019. p. 72. Available from: https://www.dnr.wa.gov/programs-and-servic
cps1836	0	1878	nav	US Coast Survey. Topographic sheet. Register No. 1672. Section XI. Topography of Puget Sound, Wash. Ter. from Nisqually River to Totten Inlet. 1878. Available from: http://riverhistory.ess.washington.edu/tsheets/framedex.htm
cps1836	0	1911	kelp	Cameron F. Potash from kelp. Washington, DC: US Govt. Print. Off.; 1915. Available from: https://catalog.lib.uchicago.edu/vufind/Record/3318402
cps1836	0	1935	nav	US Coast and Geodetic Survey. Hydrographic survey No. No. 6108. Case Inlet, Puget Sound, Washington. Department of Commerce; 1935. Available from: https://maps.ngdc.noaa.gov/viewers/bathymetry/
cps1836	0	1977	nav	National Ocean Service. Hydrographic Sheet Register No. 9682. Nisqually Reach. US Department of Commerce, National Oceanic and Atmospheric Administration; 1977. Available from: https://maps.ngdc.noaa.gov/viewers/bathymetry/
cps1836	0	1978	kelp	Washington Department of Wildlife. Original field mapping of kelp for the Coastal Zone Atlas: Thom, Ronald M. Hallum, Loann. 1990. Long-term changes in the areal extent of tidal marshes, eelgrass meadows and kelp forests of Puget Sound. Wetland Ecosystem
cps1836	0	1996	nav	National Ocean Service. Hydrographic Sheet Descriptive Report. Register No. 10714. Nisqually Reach. US Department of Commerce, National Oceanic and Atmospheric Administration; 1996. Available from: https://maps.ngdc.noaa.gov/viewers/bathymetry/
cps1836	0	1999	kelp	Nearshore Habitat Program. The Washington State ShoreZone Inventory. Olympia, WA.: Washington State Department of Natural Resources; 2001. Available from: https://www.dnr.wa.gov/programs-and-services/aquatics/aquatic-science/nearshore-habitat-inventory
cps1836	0	2001	nav	National Ocean Service. Hydrographic Sheet Descriptive Report. Register No. 11042. Nisqually Reach. US Department of Commerce, National Oceanic and Atmospheric Administration; 2001. Available from: https://maps.ngdc.noaa.gov/viewers/bathymetry/
cps1836	0	2013	kelp	Berry H. Assessment of bull kelp at Squaxin Island in 2013, 2014 and 2016. Olympia, WA: Washington State Department of Natural Resources Nearshore Habitat Program; 2017. p. 39. Available from: https://www.dnr.wa.gov/programs-and-services/aquatics/aquatic
cps1836	0	2017	kelp	Berry H, Calloway M, Ledbetter J. Bull kelp monitoring in South Puget Sound in 2017 and 2018. Olympia, WA: Washington State Department of Natural Resources Nearshore Habitat Program; 2019. p. 72. Available from: https://www.dnr.wa.gov/programs-and-servic
cps1837	0	1878	nav	US Coast Survey. Topographic sheet. Register No. 1672. Section XI. Topography of Puget Sound, Wash. Ter. from Nisqually River to Totten Inlet. 1878. Available from: http://riverhistory.ess.washington.edu/tsheets/framedex.htm
cps1837	0	1911	kelp	Cameron F. Potash from kelp. Washington, DC: US Govt. Print. Off.; 1915. Available from: https://catalog.lib.uchicago.edu/vufind/Record/3318402
cps1837	0	1935	nav	US Coast and Geodetic Survey. Hydrographic survey No. No. 6108. Case Inlet, Puget Sound, Washington. Department of Commerce; 1935. Available from: https://maps.ngdc.noaa.gov/viewers/bathymetry/
cps1837	0	1978	kelp	Washington Department of Wildlife. Original field mapping of kelp for the Coastal Zone Atlas: Thom, Ronald M. Hallum, Loann. 1990. Long-term changes in the areal extent of tidal marshes, eelgrass meadows and kelp forests of Puget Sound. Wetland Ecosystem
cps1837	0	1996	nav	National Ocean Service. Hydrographic Sheet Descriptive Report. Register No. 10714. Nisqually Reach. US Department of Commerce, National Oceanic and Atmospheric Administration; 1996. Available from: https://maps.ngdc.noaa.gov/viewers/bathymetry/
cps1837	0	1999	kelp	Nearshore Habitat Program. The Washington State ShoreZone Inventory. Olympia, WA.: Washington State Department of Natural Resources; 2001. Available from: https://www.dnr.wa.gov/programs-and-services/aquatics/aquatic-science/nearshore-habitat-inventory
cps1837	0	2001	nav	National Ocean Service. Hydrographic Sheet Descriptive Report. Register No. 11042. Nisqually Reach. US Department of Commerce, National Oceanic and Atmospheric Administration; 2001. Available from: https://maps.ngdc.noaa.gov/viewers/bathymetry/
cps1837	0	2013	kelp	Berry H. Assessment of bull kelp at Squaxin Island in 2013, 2014 and 2016. Olympia, WA: Washington State Department of Natural Resources Nearshore Habitat Program; 2017. p. 39. Available from: https://www.dnr.wa.gov/programs-and-services/aquatics/aquatic
cps1837	0	2017	kelp	Berry H, Calloway M, Ledbetter J. Bull kelp monitoring in South Puget Sound in 2017 and 2018. Olympia, WA: Washington State Department of Natural Resources Nearshore Habitat Program; 2019. p. 72. Available from: https://www.dnr.wa.gov/programs-and-servic
cps1838	0	1878	nav	US Coast Survey. Topographic sheet. Register No. 1672. Section XI. Topography of Puget Sound, Wash. Ter. from Nisqually River to Totten Inlet. 1878. Available from: http://riverhistory.ess.washington.edu/tsheets/framedex.htm
cps1838	0	1911	kelp	Cameron F. Potash from kelp. Washington, DC: US Govt. Print. Off.; 1915. Available from: https://catalog.lib.uchicago.edu/vufind/Record/3318402
cps1838	0	1935	nav	US Coast and Geodetic Survey. Hydrographic survey No. No. 6108. Case Inlet, Puget Sound, Washington. Department of Commerce; 1935. Available from: https://maps.ngdc.noaa.gov/viewers/bathymetry/
cps1838	0	1978	kelp	Washington Department of Wildlife. Original field mapping of kelp for the Coastal Zone Atlas: Thom, Ronald M. Hallum, Loann. 1990. Long-term changes in the areal extent of tidal marshes, eelgrass meadows and kelp forests of Puget Sound. Wetland Ecosystem
cps1838	0	1996	nav	National Ocean Service. Hydrographic Sheet Descriptive Report. Register No. 10714. Nisqually Reach. US Department of Commerce, National Oceanic and Atmospheric Administration; 1996. Available from: https://maps.ngdc.noaa.gov/viewers/bathymetry/
cps1838	0	1999	kelp	Nearshore Habitat Program. The Washington State ShoreZone Inventory. Olympia, WA.: Washington State Department of Natural Resources; 2001. Available from: https://www.dnr.wa.gov/programs-and-services/aquatics/aquatic-science/nearshore-habitat-inventory
cps1838	0	2013	kelp	Berry H. Assessment of bull kelp at Squaxin Island in 2013, 2014 and 2016. Olympia, WA: Washington State Department of Natural Resources Nearshore Habitat Program; 2017. p. 39. Available from: https://www.dnr.wa.gov/programs-and-services/aquatics/aquatic
cps1838	0	2017	kelp	Berry H, Calloway M, Ledbetter J. Bull kelp monitoring in South Puget Sound in 2017 and 2018. Olympia, WA: Washington State Department of Natural Resources Nearshore Habitat Program; 2019. p. 72. Available from: https://www.dnr.wa.gov/programs-and-servic
cps1839	0	1878	nav	US Coast Survey. Topographic sheet. Register No. 1672. Section XI. Topography of Puget Sound, Wash. Ter. from Nisqually River to Totten Inlet. 1878. Available from: http://riverhistory.ess.washington.edu/tsheets/framedex.htm
cps1839	0	1911	kelp	Cameron F. Potash from kelp. Washington, DC: US Govt. Print. Off.; 1915. Available from: https://catalog.lib.uchicago.edu/vufind/Record/3318402
cps1839	0	1935	nav	US Coast and Geodetic Survey. Hydrographic survey No. No. 6108. Case Inlet, Puget Sound, Washington. Department of Commerce; 1935. Available from: https://maps.ngdc.noaa.gov/viewers/bathymetry/
cps1839	0	1978	kelp	Washington Department of Wildlife. Original field mapping of kelp for the Coastal Zone Atlas: Thom, Ronald M. Hallum, Loann. 1990. Long-term changes in the areal extent of tidal marshes, eelgrass meadows and kelp forests of Puget Sound. Wetland Ecosystem
cps1839	0	1999	kelp	Nearshore Habitat Program. The Washington State ShoreZone Inventory. Olympia, WA.: Washington State Department of Natural Resources; 2001. Available from: https://www.dnr.wa.gov/programs-and-services/aquatics/aquatic-science/nearshore-habitat-inventory
cps1839	0	2013	kelp	Berry H. Assessment of bull kelp at Squaxin Island in 2013, 2014 and 2016. Olympia, WA: Washington State Department of Natural Resources Nearshore Habitat Program; 2017. p. 39. Available from: https://www.dnr.wa.gov/programs-and-services/aquatics/aquatic
cps1839	0	2017	kelp	Berry H, Calloway M, Ledbetter J. Bull kelp monitoring in South Puget Sound in 2017 and 2018. Olympia, WA: Washington State Department of Natural Resources Nearshore Habitat Program; 2019. p. 72. Available from: https://www.dnr.wa.gov/programs-and-servic
cps1840	0	1878	nav	US Coast Survey. Topographic sheet. Register No. 1672. Section XI. Topography of Puget Sound, Wash. Ter. from Nisqually River to Totten Inlet. 1878. Available from: http://riverhistory.ess.washington.edu/tsheets/framedex.htm
cps1840	0	1911	kelp	Cameron F. Potash from kelp. Washington, DC: US Govt. Print. Off.; 1915. Available from: https://catalog.lib.uchicago.edu/vufind/Record/3318402
cps1840	0	1935	nav	US Coast and Geodetic Survey. Hydrographic survey No. No. 6108. Case Inlet, Puget Sound, Washington. Department of Commerce; 1935. Available from: https://maps.ngdc.noaa.gov/viewers/bathymetry/
cps1840	0	1978	kelp	Washington Department of Wildlife. Original field mapping of kelp for the Coastal Zone Atlas: Thom, Ronald M. Hallum, Loann. 1990. Long-term changes in the areal extent of tidal marshes, eelgrass meadows and kelp forests of Puget Sound. Wetland Ecosystem
cps1840	0	1999	kelp	Nearshore Habitat Program. The Washington State ShoreZone Inventory. Olympia, WA.: Washington State Department of Natural Resources; 2001. Available from: https://www.dnr.wa.gov/programs-and-services/aquatics/aquatic-science/nearshore-habitat-inventory
cps1840	0	2013	kelp	Berry H. Assessment of bull kelp at Squaxin Island in 2013, 2014 and 2016. Olympia, WA: Washington State Department of Natural Resources Nearshore Habitat Program; 2017. p. 39. Available from: https://www.dnr.wa.gov/programs-and-services/aquatics/aquatic
cps1840	0	2017	kelp	Berry H, Calloway M, Ledbetter J. Bull kelp monitoring in South Puget Sound in 2017 and 2018. Olympia, WA: Washington State Department of Natural Resources Nearshore Habitat Program; 2019. p. 72. Available from: https://www.dnr.wa.gov/programs-and-servic
cps1841	0	1878	nav	US Coast Survey. Topographic sheet. Register No. 1672. Section XI. Topography of Puget Sound, Wash. Ter. from Nisqually River to Totten Inlet. 1878. Available from: http://riverhistory.ess.washington.edu/tsheets/framedex.htm
cps1841	0	1911	kelp	Cameron F. Potash from kelp. Washington, DC: US Govt. Print. Off.; 1915. Available from: https://catalog.lib.uchicago.edu/vufind/Record/3318402
cps1841	0	1936	nav	US Coast and Geodetic Survey. Hydrographic survey No. 6197. Devils Head to Dana Passage and Henderson Inlet, Puget Sound, Washington. Department of Commerce; 1936. Available from: https://maps.ngdc.noaa.gov/viewers/bathymetry/
cps1841	0	1978	kelp	Washington Department of Wildlife. Original field mapping of kelp for the Coastal Zone Atlas: Thom, Ronald M. Hallum, Loann. 1990. Long-term changes in the areal extent of tidal marshes, eelgrass meadows and kelp forests of Puget Sound. Wetland Ecosystem
cps1841	0	1999	kelp	Nearshore Habitat Program. The Washington State ShoreZone Inventory. Olympia, WA.: Washington State Department of Natural Resources; 2001. Available from: https://www.dnr.wa.gov/programs-and-services/aquatics/aquatic-science/nearshore-habitat-inventory
cps1841	0	2013	kelp	Berry H. Assessment of bull kelp at Squaxin Island in 2013, 2014 and 2016. Olympia, WA: Washington State Department of Natural Resources Nearshore Habitat Program; 2017. p. 39. Available from: https://www.dnr.wa.gov/programs-and-services/aquatics/aquatic
cps1841	0	2017	kelp	Berry H, Calloway M, Ledbetter J. Bull kelp monitoring in South Puget Sound in 2017 and 2018. Olympia, WA: Washington State Department of Natural Resources Nearshore Habitat Program; 2019. p. 72. Available from: https://www.dnr.wa.gov/programs-and-servic
cps1842	0	1878	nav	US Coast Survey. Topographic sheet. Register No. 1672. Section XI. Topography of Puget Sound, Wash. Ter. from Nisqually River to Totten Inlet. 1878. Available from: http://riverhistory.ess.washington.edu/tsheets/framedex.htm
cps1842	0	1911	kelp	Cameron F. Potash from kelp. Washington, DC: US Govt. Print. Off.; 1915. Available from: https://catalog.lib.uchicago.edu/vufind/Record/3318402
cps1842	0	1936	nav	US Coast and Geodetic Survey. Hydrographic survey No. 6197. Devils Head to Dana Passage and Henderson Inlet, Puget Sound, Washington. Department of Commerce; 1936. Available from: https://maps.ngdc.noaa.gov/viewers/bathymetry/
cps1842	0	1978	kelp	Washington Department of Wildlife. Original field mapping of kelp for the Coastal Zone Atlas: Thom, Ronald M. Hallum, Loann. 1990. Long-term changes in the areal extent of tidal marshes, eelgrass meadows and kelp forests of Puget Sound. Wetland Ecosystem
cps1842	0	1999	kelp	Nearshore Habitat Program. The Washington State ShoreZone Inventory. Olympia, WA.: Washington State Department of Natural Resources; 2001. Available from: https://www.dnr.wa.gov/programs-and-services/aquatics/aquatic-science/nearshore-habitat-inventory
cps1842	0	2013	kelp	Berry H. Assessment of bull kelp at Squaxin Island in 2013, 2014 and 2016. Olympia, WA: Washington State Department of Natural Resources Nearshore Habitat Program; 2017. p. 39. Available from: https://www.dnr.wa.gov/programs-and-services/aquatics/aquatic
cps1842	0	2017	kelp	Berry H, Calloway M, Ledbetter J. Bull kelp monitoring in South Puget Sound in 2017 and 2018. Olympia, WA: Washington State Department of Natural Resources Nearshore Habitat Program; 2019. p. 72. Available from: https://www.dnr.wa.gov/programs-and-servic
cps1843	0	1878	nav	US Coast Survey. Topographic sheet. Register No. 1672. Section XI. Topography of Puget Sound, Wash. Ter. from Nisqually River to Totten Inlet. 1878. Available from: http://riverhistory.ess.washington.edu/tsheets/framedex.htm
cps1843	0	1911	kelp	Cameron F. Potash from kelp. Washington, DC: US Govt. Print. Off.; 1915. Available from: https://catalog.lib.uchicago.edu/vufind/Record/3318402
cps1843	0	1936	nav	US Coast and Geodetic Survey. Hydrographic survey No. 6197. Devils Head to Dana Passage and Henderson Inlet, Puget Sound, Washington. Department of Commerce; 1936. Available from: https://maps.ngdc.noaa.gov/viewers/bathymetry/
cps1843	0	1978	kelp	Washington Department of Wildlife. Original field mapping of kelp for the Coastal Zone Atlas: Thom, Ronald M. Hallum, Loann. 1990. Long-term changes in the areal extent of tidal marshes, eelgrass meadows and kelp forests of Puget Sound. Wetland Ecosystem
cps1843	0	1999	kelp	Nearshore Habitat Program. The Washington State ShoreZone Inventory. Olympia, WA.: Washington State Department of Natural Resources; 2001. Available from: https://www.dnr.wa.gov/programs-and-services/aquatics/aquatic-science/nearshore-habitat-inventory
cps1843	0	2013	kelp	Berry H. Assessment of bull kelp at Squaxin Island in 2013, 2014 and 2016. Olympia, WA: Washington State Department of Natural Resources Nearshore Habitat Program; 2017. p. 39. Available from: https://www.dnr.wa.gov/programs-and-services/aquatics/aquatic
cps1843	0	2017	kelp	Berry H, Calloway M, Ledbetter J. Bull kelp monitoring in South Puget Sound in 2017 and 2018. Olympia, WA: Washington State Department of Natural Resources Nearshore Habitat Program; 2019. p. 72. Available from: https://www.dnr.wa.gov/programs-and-servic
cps1844	0	1878	nav	US Coast Survey. Topographic sheet. Register No. 1672. Section XI. Topography of Puget Sound, Wash. Ter. from Nisqually River to Totten Inlet. 1878. Available from: http://riverhistory.ess.washington.edu/tsheets/framedex.htm
cps1844	0	1911	kelp	Cameron F. Potash from kelp. Washington, DC: US Govt. Print. Off.; 1915. Available from: https://catalog.lib.uchicago.edu/vufind/Record/3318402
cps1844	0	1936	nav	US Coast and Geodetic Survey. Hydrographic survey No. 6197. Devils Head to Dana Passage and Henderson Inlet, Puget Sound, Washington. Department of Commerce; 1936. Available from: https://maps.ngdc.noaa.gov/viewers/bathymetry/
cps1844	0	1978	kelp	Washington Department of Wildlife. Original field mapping of kelp for the Coastal Zone Atlas: Thom, Ronald M. Hallum, Loann. 1990. Long-term changes in the areal extent of tidal marshes, eelgrass meadows and kelp forests of Puget Sound. Wetland Ecosystem
cps1844	0	1996	nav	National Ocean Service. Hydrographic Sheet Descriptive Report. Register No. 10684. Dana Passage. US Department of Commerce, National Oceanic and Atmospheric Administration; 1996. Available from: https://maps.ngdc.noaa.gov/viewers/bathymetry/
cps1844	0	1999	kelp	Nearshore Habitat Program. The Washington State ShoreZone Inventory. Olympia, WA.: Washington State Department of Natural Resources; 2001. Available from: https://www.dnr.wa.gov/programs-and-services/aquatics/aquatic-science/nearshore-habitat-inventory
cps1844	0	2013	kelp	Berry H. Assessment of bull kelp at Squaxin Island in 2013, 2014 and 2016. Olympia, WA: Washington State Department of Natural Resources Nearshore Habitat Program; 2017. p. 39. Available from: https://www.dnr.wa.gov/programs-and-services/aquatics/aquatic
cps1844	0	2017	kelp	Berry H, Calloway M, Ledbetter J. Bull kelp monitoring in South Puget Sound in 2017 and 2018. Olympia, WA: Washington State Department of Natural Resources Nearshore Habitat Program; 2019. p. 72. Available from: https://www.dnr.wa.gov/programs-and-servic
cps1846	1	1878	nav	US Coast Survey. Topographic sheet. Register No. 1672. Section XI. Topography of Puget Sound, Wash. Ter. from Nisqually River to Totten Inlet. 1878. Available from: http://riverhistory.ess.washington.edu/tsheets/framedex.htm
cps1846	0	1911	kelp	Cameron F. Potash from kelp. Washington, DC: US Govt. Print. Off.; 1915. Available from: https://catalog.lib.uchicago.edu/vufind/Record/3318402
cps1846	0	1936	nav	US Coast and Geodetic Survey. Hydrographic survey No. 6197. Devils Head to Dana Passage and Henderson Inlet, Puget Sound, Washington. Department of Commerce; 1936. Available from: https://maps.ngdc.noaa.gov/viewers/bathymetry/
cps1846	0	1978	kelp	Washington Department of Wildlife. Original field mapping of kelp for the Coastal Zone Atlas: Thom, Ronald M. Hallum, Loann. 1990. Long-term changes in the areal extent of tidal marshes, eelgrass meadows and kelp forests of Puget Sound. Wetland Ecosystem
cps1846	0	1996	nav	National Ocean Service. Hydrographic Sheet Descriptive Report. Register No. 10684. Dana Passage. US Department of Commerce, National Oceanic and Atmospheric Administration; 1996. Available from: https://maps.ngdc.noaa.gov/viewers/bathymetry/
cps1846	0	1999	kelp	Nearshore Habitat Program. The Washington State ShoreZone Inventory. Olympia, WA.: Washington State Department of Natural Resources; 2001. Available from: https://www.dnr.wa.gov/programs-and-services/aquatics/aquatic-science/nearshore-habitat-inventory
cps1846	0	2013	kelp	Berry H. Assessment of bull kelp at Squaxin Island in 2013, 2014 and 2016. Olympia, WA: Washington State Department of Natural Resources Nearshore Habitat Program; 2017. p. 39. Available from: https://www.dnr.wa.gov/programs-and-services/aquatics/aquatic
cps1846	0	2017	kelp	Berry H, Calloway M, Ledbetter J. Bull kelp monitoring in South Puget Sound in 2017 and 2018. Olympia, WA: Washington State Department of Natural Resources Nearshore Habitat Program; 2019. p. 72. Available from: https://www.dnr.wa.gov/programs-and-servic
cps1856	1	1878	nav	US Coast Survey. Topographic sheet. Register No. 1672. Section XI. Topography of Puget Sound, Wash. Ter. from Nisqually River to Totten Inlet. 1878. Available from: http://riverhistory.ess.washington.edu/tsheets/framedex.htm
cps1856	0	1911	kelp	Cameron F. Potash from kelp. Washington, DC: US Govt. Print. Off.; 1915. Available from: https://catalog.lib.uchicago.edu/vufind/Record/3318402
cps1856	1	1936	nav	US Coast and Geodetic Survey. Hydrographic survey No. 6197. Devils Head to Dana Passage and Henderson Inlet, Puget Sound, Washington. Department of Commerce; 1936. Available from: https://maps.ngdc.noaa.gov/viewers/bathymetry/
cps1856	1	1978	kelp	Washington Department of Wildlife. Original field mapping of kelp for the Coastal Zone Atlas: Thom, Ronald M. Hallum, Loann. 1990. Long-term changes in the areal extent of tidal marshes, eelgrass meadows and kelp forests of Puget Sound. Wetland Ecosystem
cps1856	0	1996	nav	National Ocean Service. Hydrographic Sheet Descriptive Report. Register No. 10684. Dana Passage. US Department of Commerce, National Oceanic and Atmospheric Administration; 1996. Available from: https://maps.ngdc.noaa.gov/viewers/bathymetry/
cps1856	0	1999	kelp	Nearshore Habitat Program. The Washington State ShoreZone Inventory. Olympia, WA.: Washington State Department of Natural Resources; 2001. Available from: https://www.dnr.wa.gov/programs-and-services/aquatics/aquatic-science/nearshore-habitat-inventory
cps1856	0	2013	kelp	Berry H. Assessment of bull kelp at Squaxin Island in 2013, 2014 and 2016. Olympia, WA: Washington State Department of Natural Resources Nearshore Habitat Program; 2017. p. 39. Available from: https://www.dnr.wa.gov/programs-and-services/aquatics/aquatic
cps1856	0	2017	kelp	Berry H, Calloway M, Ledbetter J. Bull kelp monitoring in South Puget Sound in 2017 and 2018. Olympia, WA: Washington State Department of Natural Resources Nearshore Habitat Program; 2019. p. 72. Available from: https://www.dnr.wa.gov/programs-and-servic
cps1857	0	1878	nav	US Coast Survey. Topographic sheet. Register No. 1672. Section XI. Topography of Puget Sound, Wash. Ter. from Nisqually River to Totten Inlet. 1878. Available from: http://riverhistory.ess.washington.edu/tsheets/framedex.htm
cps1857	0	1911	kelp	Cameron F. Potash from kelp. Washington, DC: US Govt. Print. Off.; 1915. Available from: https://catalog.lib.uchicago.edu/vufind/Record/3318402
cps1857	0	1936	nav	US Coast and Geodetic Survey. Hydrographic survey No. 6197. Devils Head to Dana Passage and Henderson Inlet, Puget Sound, Washington. Department of Commerce; 1936. Available from: https://maps.ngdc.noaa.gov/viewers/bathymetry/
cps1857	1	1962	phy	Phillips R. Shallow subtidals surveys by scuba and snorkel at sites in Puget Sound for Seattle Pacific College and University of Washington. Seattle, WA:1962-63. p. 146. Available from: http://https://www.dnr.wa.gov/publications/aqr_nrsh_phillips_dive_lo
cps1857	1	1978	kelp	Washington Department of Wildlife. Original field mapping of kelp for the Coastal Zone Atlas: Thom, Ronald M. Hallum, Loann. 1990. Long-term changes in the areal extent of tidal marshes, eelgrass meadows and kelp forests of Puget Sound. Wetland Ecosystem
cps1857	0	1996	nav	National Ocean Service. Hydrographic Sheet Descriptive Report. Register No. 10684. Dana Passage. US Department of Commerce, National Oceanic and Atmospheric Administration; 1996. Available from: https://maps.ngdc.noaa.gov/viewers/bathymetry/
cps1857	0	1999	kelp	Nearshore Habitat Program. The Washington State ShoreZone Inventory. Olympia, WA.: Washington State Department of Natural Resources; 2001. Available from: https://www.dnr.wa.gov/programs-and-services/aquatics/aquatic-science/nearshore-habitat-inventory
cps1857	0	2013	kelp	Berry H. Assessment of bull kelp at Squaxin Island in 2013, 2014 and 2016. Olympia, WA: Washington State Department of Natural Resources Nearshore Habitat Program; 2017. p. 39. Available from: https://www.dnr.wa.gov/programs-and-services/aquatics/aquatic
cps1857	0	2017	kelp	Berry H, Calloway M, Ledbetter J. Bull kelp monitoring in South Puget Sound in 2017 and 2018. Olympia, WA: Washington State Department of Natural Resources Nearshore Habitat Program; 2019. p. 72. Available from: https://www.dnr.wa.gov/programs-and-servic
cps1858	0	1878	nav	US Coast Survey. Topographic sheet. Register No. 1672. Section XI. Topography of Puget Sound, Wash. Ter. from Nisqually River to Totten Inlet. 1878. Available from: http://riverhistory.ess.washington.edu/tsheets/framedex.htm
cps1858	0	1911	kelp	Cameron F. Potash from kelp. Washington, DC: US Govt. Print. Off.; 1915. Available from: https://catalog.lib.uchicago.edu/vufind/Record/3318402
cps1858	0	1936	nav	US Coast and Geodetic Survey. Hydrographic survey No. 6197. Devils Head to Dana Passage and Henderson Inlet, Puget Sound, Washington. Department of Commerce; 1936. Available from: https://maps.ngdc.noaa.gov/viewers/bathymetry/
cps1858	0	1978	kelp	Washington Department of Wildlife. Original field mapping of kelp for the Coastal Zone Atlas: Thom, Ronald M. Hallum, Loann. 1990. Long-term changes in the areal extent of tidal marshes, eelgrass meadows and kelp forests of Puget Sound. Wetland Ecosystem
cps1858	0	1996	nav	National Ocean Service. Hydrographic Sheet Descriptive Report. Register No. 10684. Dana Passage. US Department of Commerce, National Oceanic and Atmospheric Administration; 1996. Available from: https://maps.ngdc.noaa.gov/viewers/bathymetry/
cps1858	0	1999	kelp	Nearshore Habitat Program. The Washington State ShoreZone Inventory. Olympia, WA.: Washington State Department of Natural Resources; 2001. Available from: https://www.dnr.wa.gov/programs-and-services/aquatics/aquatic-science/nearshore-habitat-inventory
cps1858	0	2013	kelp	Berry H. Assessment of bull kelp at Squaxin Island in 2013, 2014 and 2016. Olympia, WA: Washington State Department of Natural Resources Nearshore Habitat Program; 2017. p. 39. Available from: https://www.dnr.wa.gov/programs-and-services/aquatics/aquatic
cps1858	0	2017	kelp	Berry H, Calloway M, Ledbetter J. Bull kelp monitoring in South Puget Sound in 2017 and 2018. Olympia, WA: Washington State Department of Natural Resources Nearshore Habitat Program; 2019. p. 72. Available from: https://www.dnr.wa.gov/programs-and-servic
cps1948	0	1879	nav	US Coast and Geodetic Survey. Topographic sheet. Register No. 1528. Case's Inlet from it's head to Herron Island and Pickering Passage, Puget Sound. 1879-1880. Available from: http://riverhistory.ess.washington.edu/tsheets/framedex.htm
cps1948	0	1911	kelp	Cameron F. Potash from kelp. Washington, DC: US Govt. Print. Off.; 1915. Available from: https://catalog.lib.uchicago.edu/vufind/Record/3318402
cps1948	0	1936	nav	US Coast and Geodetic Survey. Hydrographic survey No. 6204. Pickering and Peale Passages, Puget Sound, Washington. Department of Commerce; 1936. Available from: https://maps.ngdc.noaa.gov/viewers/bathymetry/
cps1948	0	1978	kelp	Washington Department of Wildlife. Original field mapping of kelp for the Coastal Zone Atlas: Thom, Ronald M. Hallum, Loann. 1990. Long-term changes in the areal extent of tidal marshes, eelgrass meadows and kelp forests of Puget Sound. Wetland Ecosystem
cps1948	0	1999	kelp	Nearshore Habitat Program. The Washington State ShoreZone Inventory. Olympia, WA.: Washington State Department of Natural Resources; 2001. Available from: https://www.dnr.wa.gov/programs-and-services/aquatics/aquatic-science/nearshore-habitat-inventory
cps1948	0	2013	kelp	Berry H. Assessment of bull kelp at Squaxin Island in 2013, 2014 and 2016. Olympia, WA: Washington State Department of Natural Resources Nearshore Habitat Program; 2017. p. 39. Available from: https://www.dnr.wa.gov/programs-and-services/aquatics/aquatic
cps1948	0	2017	kelp	Berry H, Calloway M, Ledbetter J. Bull kelp monitoring in South Puget Sound in 2017 and 2018. Olympia, WA: Washington State Department of Natural Resources Nearshore Habitat Program; 2019. p. 72. Available from: https://www.dnr.wa.gov/programs-and-servic
cps1949	0	1879	nav	US Coast and Geodetic Survey. Topographic sheet. Register No. 1528. Case's Inlet from it's head to Herron Island and Pickering Passage, Puget Sound. 1879-1880. Available from: http://riverhistory.ess.washington.edu/tsheets/framedex.htm
cps1949	0	1911	kelp	Cameron F. Potash from kelp. Washington, DC: US Govt. Print. Off.; 1915. Available from: https://catalog.lib.uchicago.edu/vufind/Record/3318402
cps1949	0	1936	nav	US Coast and Geodetic Survey. Hydrographic survey No. 6204. Pickering and Peale Passages, Puget Sound, Washington. Department of Commerce; 1936. Available from: https://maps.ngdc.noaa.gov/viewers/bathymetry/
cps1949	0	1978	kelp	Washington Department of Wildlife. Original field mapping of kelp for the Coastal Zone Atlas: Thom, Ronald M. Hallum, Loann. 1990. Long-term changes in the areal extent of tidal marshes, eelgrass meadows and kelp forests of Puget Sound. Wetland Ecosystem
cps1949	0	1999	kelp	Nearshore Habitat Program. The Washington State ShoreZone Inventory. Olympia, WA.: Washington State Department of Natural Resources; 2001. Available from: https://www.dnr.wa.gov/programs-and-services/aquatics/aquatic-science/nearshore-habitat-inventory
cps1949	0	2013	kelp	Berry H. Assessment of bull kelp at Squaxin Island in 2013, 2014 and 2016. Olympia, WA: Washington State Department of Natural Resources Nearshore Habitat Program; 2017. p. 39. Available from: https://www.dnr.wa.gov/programs-and-services/aquatics/aquatic
cps1949	0	2017	kelp	Berry H, Calloway M, Ledbetter J. Bull kelp monitoring in South Puget Sound in 2017 and 2018. Olympia, WA: Washington State Department of Natural Resources Nearshore Habitat Program; 2019. p. 72. Available from: https://www.dnr.wa.gov/programs-and-servic
cps1950	0	1879	nav	US Coast and Geodetic Survey. Topographic sheet. Register No. 1528. Case's Inlet from it's head to Herron Island and Pickering Passage, Puget Sound. 1879-1880. Available from: http://riverhistory.ess.washington.edu/tsheets/framedex.htm
cps1950	0	1911	kelp	Cameron F. Potash from kelp. Washington, DC: US Govt. Print. Off.; 1915. Available from: https://catalog.lib.uchicago.edu/vufind/Record/3318402
cps1950	0	1935	nav	US Coast and Geodetic Survey. Hydrographic Sheet Register No. 6107. Case Inlet, Puget Sound, Washington. US Department of Commerce, National Oceanic and Atmospheric Administration; 1935. Available from: https://maps.ngdc.noaa.gov/viewers/bathymetry/
cps1950	0	1978	kelp	Washington Department of Wildlife. Original field mapping of kelp for the Coastal Zone Atlas: Thom, Ronald M. Hallum, Loann. 1990. Long-term changes in the areal extent of tidal marshes, eelgrass meadows and kelp forests of Puget Sound. Wetland Ecosystem
cps1950	0	1999	kelp	Nearshore Habitat Program. The Washington State ShoreZone Inventory. Olympia, WA.: Washington State Department of Natural Resources; 2001. Available from: https://www.dnr.wa.gov/programs-and-services/aquatics/aquatic-science/nearshore-habitat-inventory
cps1950	0	2013	kelp	Berry H. Assessment of bull kelp at Squaxin Island in 2013, 2014 and 2016. Olympia, WA: Washington State Department of Natural Resources Nearshore Habitat Program; 2017. p. 39. Available from: https://www.dnr.wa.gov/programs-and-services/aquatics/aquatic
cps1950	0	2017	kelp	Berry H, Calloway M, Ledbetter J. Bull kelp monitoring in South Puget Sound in 2017 and 2018. Olympia, WA: Washington State Department of Natural Resources Nearshore Habitat Program; 2019. p. 72. Available from: https://www.dnr.wa.gov/programs-and-servic
cps1951	0	1879	nav	US Coast and Geodetic Survey. Topographic sheet. Register No. 1528. Case's Inlet from it's head to Herron Island and Pickering Passage, Puget Sound. 1879-1880. Available from: http://riverhistory.ess.washington.edu/tsheets/framedex.htm
cps1951	0	1911	kelp	Cameron F. Potash from kelp. Washington, DC: US Govt. Print. Off.; 1915. Available from: https://catalog.lib.uchicago.edu/vufind/Record/3318402
cps1951	0	1935	nav	US Coast and Geodetic Survey. Hydrographic Sheet Register No. 6107. Case Inlet, Puget Sound, Washington. US Department of Commerce, National Oceanic and Atmospheric Administration; 1935. Available from: https://maps.ngdc.noaa.gov/viewers/bathymetry/
cps1951	0	1978	kelp	Washington Department of Wildlife. Original field mapping of kelp for the Coastal Zone Atlas: Thom, Ronald M. Hallum, Loann. 1990. Long-term changes in the areal extent of tidal marshes, eelgrass meadows and kelp forests of Puget Sound. Wetland Ecosystem
cps1951	0	1999	kelp	Nearshore Habitat Program. The Washington State ShoreZone Inventory. Olympia, WA.: Washington State Department of Natural Resources; 2001. Available from: https://www.dnr.wa.gov/programs-and-services/aquatics/aquatic-science/nearshore-habitat-inventory
cps1951	0	2013	kelp	Berry H. Assessment of bull kelp at Squaxin Island in 2013, 2014 and 2016. Olympia, WA: Washington State Department of Natural Resources Nearshore Habitat Program; 2017. p. 39. Available from: https://www.dnr.wa.gov/programs-and-services/aquatics/aquatic
cps1951	0	2017	kelp	Berry H, Calloway M, Ledbetter J. Bull kelp monitoring in South Puget Sound in 2017 and 2018. Olympia, WA: Washington State Department of Natural Resources Nearshore Habitat Program; 2019. p. 72. Available from: https://www.dnr.wa.gov/programs-and-servic
cps1952	0	1879	nav	US Coast and Geodetic Survey. Topographic sheet. Register No. 1528. Case's Inlet from it's head to Herron Island and Pickering Passage, Puget Sound. 1879-1880. Available from: http://riverhistory.ess.washington.edu/tsheets/framedex.htm
cps1952	0	1911	kelp	Cameron F. Potash from kelp. Washington, DC: US Govt. Print. Off.; 1915. Available from: https://catalog.lib.uchicago.edu/vufind/Record/3318402
cps1952	0	1935	nav	US Coast and Geodetic Survey. Hydrographic Sheet Register No. 6107. Case Inlet, Puget Sound, Washington. US Department of Commerce, National Oceanic and Atmospheric Administration; 1935. Available from: https://maps.ngdc.noaa.gov/viewers/bathymetry/
cps1952	0	1978	kelp	Washington Department of Wildlife. Original field mapping of kelp for the Coastal Zone Atlas: Thom, Ronald M. Hallum, Loann. 1990. Long-term changes in the areal extent of tidal marshes, eelgrass meadows and kelp forests of Puget Sound. Wetland Ecosystem
cps1952	0	1999	kelp	Nearshore Habitat Program. The Washington State ShoreZone Inventory. Olympia, WA.: Washington State Department of Natural Resources; 2001. Available from: https://www.dnr.wa.gov/programs-and-services/aquatics/aquatic-science/nearshore-habitat-inventory
cps1952	0	2013	kelp	Berry H. Assessment of bull kelp at Squaxin Island in 2013, 2014 and 2016. Olympia, WA: Washington State Department of Natural Resources Nearshore Habitat Program; 2017. p. 39. Available from: https://www.dnr.wa.gov/programs-and-services/aquatics/aquatic
cps1952	0	2017	kelp	Berry H, Calloway M, Ledbetter J. Bull kelp monitoring in South Puget Sound in 2017 and 2018. Olympia, WA: Washington State Department of Natural Resources Nearshore Habitat Program; 2019. p. 72. Available from: https://www.dnr.wa.gov/programs-and-servic
cps1953	0	1879	nav	US Coast and Geodetic Survey. Topographic sheet. Register No. 1528. Case's Inlet from it's head to Herron Island and Pickering Passage, Puget Sound. 1879-1880. Available from: http://riverhistory.ess.washington.edu/tsheets/framedex.htm
cps1953	0	1911	kelp	Cameron F. Potash from kelp. Washington, DC: US Govt. Print. Off.; 1915. Available from: https://catalog.lib.uchicago.edu/vufind/Record/3318402
cps1953	0	1935	nav	US Coast and Geodetic Survey. Hydrographic Sheet Register No. 6107. Case Inlet, Puget Sound, Washington. US Department of Commerce, National Oceanic and Atmospheric Administration; 1935. Available from: https://maps.ngdc.noaa.gov/viewers/bathymetry/
cps1953	0	1978	kelp	Washington Department of Wildlife. Original field mapping of kelp for the Coastal Zone Atlas: Thom, Ronald M. Hallum, Loann. 1990. Long-term changes in the areal extent of tidal marshes, eelgrass meadows and kelp forests of Puget Sound. Wetland Ecosystem
cps1953	0	1999	kelp	Nearshore Habitat Program. The Washington State ShoreZone Inventory. Olympia, WA.: Washington State Department of Natural Resources; 2001. Available from: https://www.dnr.wa.gov/programs-and-services/aquatics/aquatic-science/nearshore-habitat-inventory
cps1953	0	2013	kelp	Berry H. Assessment of bull kelp at Squaxin Island in 2013, 2014 and 2016. Olympia, WA: Washington State Department of Natural Resources Nearshore Habitat Program; 2017. p. 39. Available from: https://www.dnr.wa.gov/programs-and-services/aquatics/aquatic
cps1953	0	2017	kelp	Berry H, Calloway M, Ledbetter J. Bull kelp monitoring in South Puget Sound in 2017 and 2018. Olympia, WA: Washington State Department of Natural Resources Nearshore Habitat Program; 2019. p. 72. Available from: https://www.dnr.wa.gov/programs-and-servic
cps1954	0	1879	nav	US Coast and Geodetic Survey. Topographic sheet. Register No. 1528. Case's Inlet from it's head to Herron Island and Pickering Passage, Puget Sound. 1879-1880. Available from: http://riverhistory.ess.washington.edu/tsheets/framedex.htm
cps1954	0	1911	kelp	Cameron F. Potash from kelp. Washington, DC: US Govt. Print. Off.; 1915. Available from: https://catalog.lib.uchicago.edu/vufind/Record/3318402
cps1954	0	1935	nav	US Coast and Geodetic Survey. Hydrographic Sheet Register No. 6107. Case Inlet, Puget Sound, Washington. US Department of Commerce, National Oceanic and Atmospheric Administration; 1935. Available from: https://maps.ngdc.noaa.gov/viewers/bathymetry/
cps1954	0	1978	kelp	Washington Department of Wildlife. Original field mapping of kelp for the Coastal Zone Atlas: Thom, Ronald M. Hallum, Loann. 1990. Long-term changes in the areal extent of tidal marshes, eelgrass meadows and kelp forests of Puget Sound. Wetland Ecosystem
cps1954	0	1999	kelp	Nearshore Habitat Program. The Washington State ShoreZone Inventory. Olympia, WA.: Washington State Department of Natural Resources; 2001. Available from: https://www.dnr.wa.gov/programs-and-services/aquatics/aquatic-science/nearshore-habitat-inventory
cps1954	0	2013	kelp	Berry H. Assessment of bull kelp at Squaxin Island in 2013, 2014 and 2016. Olympia, WA: Washington State Department of Natural Resources Nearshore Habitat Program; 2017. p. 39. Available from: https://www.dnr.wa.gov/programs-and-services/aquatics/aquatic
cps1954	0	2017	kelp	Berry H, Calloway M, Ledbetter J. Bull kelp monitoring in South Puget Sound in 2017 and 2018. Olympia, WA: Washington State Department of Natural Resources Nearshore Habitat Program; 2019. p. 72. Available from: https://www.dnr.wa.gov/programs-and-servic
cps1955	0	1879	nav	US Coast and Geodetic Survey. Topographic sheet. Register No. 1528. Case's Inlet from it's head to Herron Island and Pickering Passage, Puget Sound. 1879-1880. Available from: http://riverhistory.ess.washington.edu/tsheets/framedex.htm
cps1955	0	1911	kelp	Cameron F. Potash from kelp. Washington, DC: US Govt. Print. Off.; 1915. Available from: https://catalog.lib.uchicago.edu/vufind/Record/3318402
cps1955	0	1935	nav	US Coast and Geodetic Survey. Hydrographic Sheet Register No. 6107. Case Inlet, Puget Sound, Washington. US Department of Commerce, National Oceanic and Atmospheric Administration; 1935. Available from: https://maps.ngdc.noaa.gov/viewers/bathymetry/
cps1955	0	1978	kelp	Washington Department of Wildlife. Original field mapping of kelp for the Coastal Zone Atlas: Thom, Ronald M. Hallum, Loann. 1990. Long-term changes in the areal extent of tidal marshes, eelgrass meadows and kelp forests of Puget Sound. Wetland Ecosystem
cps1955	0	1999	kelp	Nearshore Habitat Program. The Washington State ShoreZone Inventory. Olympia, WA.: Washington State Department of Natural Resources; 2001. Available from: https://www.dnr.wa.gov/programs-and-services/aquatics/aquatic-science/nearshore-habitat-inventory
cps1955	0	2013	kelp	Berry H. Assessment of bull kelp at Squaxin Island in 2013, 2014 and 2016. Olympia, WA: Washington State Department of Natural Resources Nearshore Habitat Program; 2017. p. 39. Available from: https://www.dnr.wa.gov/programs-and-services/aquatics/aquatic
cps1955	0	2017	kelp	Berry H, Calloway M, Ledbetter J. Bull kelp monitoring in South Puget Sound in 2017 and 2018. Olympia, WA: Washington State Department of Natural Resources Nearshore Habitat Program; 2019. p. 72. Available from: https://www.dnr.wa.gov/programs-and-servic
cps1956	0	1879	nav	US Coast and Geodetic Survey. Topographic sheet. Register No. 1528. Case's Inlet from it's head to Herron Island and Pickering Passage, Puget Sound. 1879-1880. Available from: http://riverhistory.ess.washington.edu/tsheets/framedex.htm
cps1956	0	1911	kelp	Cameron F. Potash from kelp. Washington, DC: US Govt. Print. Off.; 1915. Available from: https://catalog.lib.uchicago.edu/vufind/Record/3318402
cps1956	0	1935	nav	US Coast and Geodetic Survey. Hydrographic Sheet Register No. 6107. Case Inlet, Puget Sound, Washington. US Department of Commerce, National Oceanic and Atmospheric Administration; 1935. Available from: https://maps.ngdc.noaa.gov/viewers/bathymetry/
cps1956	0	1978	kelp	Washington Department of Wildlife. Original field mapping of kelp for the Coastal Zone Atlas: Thom, Ronald M. Hallum, Loann. 1990. Long-term changes in the areal extent of tidal marshes, eelgrass meadows and kelp forests of Puget Sound. Wetland Ecosystem
cps1956	0	1999	kelp	Nearshore Habitat Program. The Washington State ShoreZone Inventory. Olympia, WA.: Washington State Department of Natural Resources; 2001. Available from: https://www.dnr.wa.gov/programs-and-services/aquatics/aquatic-science/nearshore-habitat-inventory
cps1956	0	2013	kelp	Berry H. Assessment of bull kelp at Squaxin Island in 2013, 2014 and 2016. Olympia, WA: Washington State Department of Natural Resources Nearshore Habitat Program; 2017. p. 39. Available from: https://www.dnr.wa.gov/programs-and-services/aquatics/aquatic
cps1956	0	2017	kelp	Berry H, Calloway M, Ledbetter J. Bull kelp monitoring in South Puget Sound in 2017 and 2018. Olympia, WA: Washington State Department of Natural Resources Nearshore Habitat Program; 2019. p. 72. Available from: https://www.dnr.wa.gov/programs-and-servic
cps1957	0	1879	nav	US Coast and Geodetic Survey. Topographic sheet. Register No. 1528. Case's Inlet from it's head to Herron Island and Pickering Passage, Puget Sound. 1879-1880. Available from: http://riverhistory.ess.washington.edu/tsheets/framedex.htm
cps1957	0	1911	kelp	Cameron F. Potash from kelp. Washington, DC: US Govt. Print. Off.; 1915. Available from: https://catalog.lib.uchicago.edu/vufind/Record/3318402
cps1957	0	1935	nav	US Coast and Geodetic Survey. Hydrographic Sheet Register No. 6107. Case Inlet, Puget Sound, Washington. US Department of Commerce, National Oceanic and Atmospheric Administration; 1935. Available from: https://maps.ngdc.noaa.gov/viewers/bathymetry/
cps1957	0	1978	kelp	Washington Department of Wildlife. Original field mapping of kelp for the Coastal Zone Atlas: Thom, Ronald M. Hallum, Loann. 1990. Long-term changes in the areal extent of tidal marshes, eelgrass meadows and kelp forests of Puget Sound. Wetland Ecosystem
cps1957	0	1999	kelp	Nearshore Habitat Program. The Washington State ShoreZone Inventory. Olympia, WA.: Washington State Department of Natural Resources; 2001. Available from: https://www.dnr.wa.gov/programs-and-services/aquatics/aquatic-science/nearshore-habitat-inventory
cps1957	0	2013	kelp	Berry H. Assessment of bull kelp at Squaxin Island in 2013, 2014 and 2016. Olympia, WA: Washington State Department of Natural Resources Nearshore Habitat Program; 2017. p. 39. Available from: https://www.dnr.wa.gov/programs-and-services/aquatics/aquatic
cps1957	0	2017	kelp	Berry H, Calloway M, Ledbetter J. Bull kelp monitoring in South Puget Sound in 2017 and 2018. Olympia, WA: Washington State Department of Natural Resources Nearshore Habitat Program; 2019. p. 72. Available from: https://www.dnr.wa.gov/programs-and-servic
cps1958	0	1879	nav	US Coast and Geodetic Survey. Topographic sheet. Register No. 1528. Case's Inlet from it's head to Herron Island and Pickering Passage, Puget Sound. 1879-1880. Available from: http://riverhistory.ess.washington.edu/tsheets/framedex.htm
cps1958	0	1911	kelp	Cameron F. Potash from kelp. Washington, DC: US Govt. Print. Off.; 1915. Available from: https://catalog.lib.uchicago.edu/vufind/Record/3318402
cps1958	0	1935	nav	US Coast and Geodetic Survey. Hydrographic Sheet Register No. 6107. Case Inlet, Puget Sound, Washington. US Department of Commerce, National Oceanic and Atmospheric Administration; 1935. Available from: https://maps.ngdc.noaa.gov/viewers/bathymetry/
cps1958	0	1978	kelp	Washington Department of Wildlife. Original field mapping of kelp for the Coastal Zone Atlas: Thom, Ronald M. Hallum, Loann. 1990. Long-term changes in the areal extent of tidal marshes, eelgrass meadows and kelp forests of Puget Sound. Wetland Ecosystem
cps1958	0	1999	kelp	Nearshore Habitat Program. The Washington State ShoreZone Inventory. Olympia, WA.: Washington State Department of Natural Resources; 2001. Available from: https://www.dnr.wa.gov/programs-and-services/aquatics/aquatic-science/nearshore-habitat-inventory
cps1958	0	2013	kelp	Berry H. Assessment of bull kelp at Squaxin Island in 2013, 2014 and 2016. Olympia, WA: Washington State Department of Natural Resources Nearshore Habitat Program; 2017. p. 39. Available from: https://www.dnr.wa.gov/programs-and-services/aquatics/aquatic
cps1958	0	2017	kelp	Berry H, Calloway M, Ledbetter J. Bull kelp monitoring in South Puget Sound in 2017 and 2018. Olympia, WA: Washington State Department of Natural Resources Nearshore Habitat Program; 2019. p. 72. Available from: https://www.dnr.wa.gov/programs-and-servic
cps1959	0	1879	nav	US Coast and Geodetic Survey. Topographic sheet. Register No. 1528. Case's Inlet from it's head to Herron Island and Pickering Passage, Puget Sound. 1879-1880. Available from: http://riverhistory.ess.washington.edu/tsheets/framedex.htm
cps1959	0	1911	kelp	Cameron F. Potash from kelp. Washington, DC: US Govt. Print. Off.; 1915. Available from: https://catalog.lib.uchicago.edu/vufind/Record/3318402
cps1959	0	1935	nav	US Coast and Geodetic Survey. Hydrographic Sheet Register No. 6107. Case Inlet, Puget Sound, Washington. US Department of Commerce, National Oceanic and Atmospheric Administration; 1935. Available from: https://maps.ngdc.noaa.gov/viewers/bathymetry/
cps1959	0	1978	kelp	Washington Department of Wildlife. Original field mapping of kelp for the Coastal Zone Atlas: Thom, Ronald M. Hallum, Loann. 1990. Long-term changes in the areal extent of tidal marshes, eelgrass meadows and kelp forests of Puget Sound. Wetland Ecosystem
cps1959	0	1999	kelp	Nearshore Habitat Program. The Washington State ShoreZone Inventory. Olympia, WA.: Washington State Department of Natural Resources; 2001. Available from: https://www.dnr.wa.gov/programs-and-services/aquatics/aquatic-science/nearshore-habitat-inventory
cps1959	0	2013	kelp	Berry H. Assessment of bull kelp at Squaxin Island in 2013, 2014 and 2016. Olympia, WA: Washington State Department of Natural Resources Nearshore Habitat Program; 2017. p. 39. Available from: https://www.dnr.wa.gov/programs-and-services/aquatics/aquatic
cps1959	0	2017	kelp	Berry H, Calloway M, Ledbetter J. Bull kelp monitoring in South Puget Sound in 2017 and 2018. Olympia, WA: Washington State Department of Natural Resources Nearshore Habitat Program; 2019. p. 72. Available from: https://www.dnr.wa.gov/programs-and-servic
cps1960	0	1879	nav	US Coast and Geodetic Survey. Topographic sheet. Register No. 1528. Case's Inlet from it's head to Herron Island and Pickering Passage, Puget Sound. 1879-1880. Available from: http://riverhistory.ess.washington.edu/tsheets/framedex.htm
cps1960	0	1911	kelp	Cameron F. Potash from kelp. Washington, DC: US Govt. Print. Off.; 1915. Available from: https://catalog.lib.uchicago.edu/vufind/Record/3318402
cps1960	0	1935	nav	US Coast and Geodetic Survey. Hydrographic Sheet Register No. 6107. Case Inlet, Puget Sound, Washington. US Department of Commerce, National Oceanic and Atmospheric Administration; 1935. Available from: https://maps.ngdc.noaa.gov/viewers/bathymetry/
cps1960	0	1978	kelp	Washington Department of Wildlife. Original field mapping of kelp for the Coastal Zone Atlas: Thom, Ronald M. Hallum, Loann. 1990. Long-term changes in the areal extent of tidal marshes, eelgrass meadows and kelp forests of Puget Sound. Wetland Ecosystem
cps1960	0	1999	kelp	Nearshore Habitat Program. The Washington State ShoreZone Inventory. Olympia, WA.: Washington State Department of Natural Resources; 2001. Available from: https://www.dnr.wa.gov/programs-and-services/aquatics/aquatic-science/nearshore-habitat-inventory
cps1960	0	2013	kelp	Berry H. Assessment of bull kelp at Squaxin Island in 2013, 2014 and 2016. Olympia, WA: Washington State Department of Natural Resources Nearshore Habitat Program; 2017. p. 39. Available from: https://www.dnr.wa.gov/programs-and-services/aquatics/aquatic
cps1960	0	2017	kelp	Berry H, Calloway M, Ledbetter J. Bull kelp monitoring in South Puget Sound in 2017 and 2018. Olympia, WA: Washington State Department of Natural Resources Nearshore Habitat Program; 2019. p. 72. Available from: https://www.dnr.wa.gov/programs-and-servic
cps1961	0	1879	nav	US Coast and Geodetic Survey. Topographic sheet. Register No. 1528. Case's Inlet from it's head to Herron Island and Pickering Passage, Puget Sound. 1879-1880. Available from: http://riverhistory.ess.washington.edu/tsheets/framedex.htm
cps1961	0	1911	kelp	Cameron F. Potash from kelp. Washington, DC: US Govt. Print. Off.; 1915. Available from: https://catalog.lib.uchicago.edu/vufind/Record/3318402
cps1961	0	1935	nav	US Coast and Geodetic Survey. Hydrographic Sheet Register No. 6107. Case Inlet, Puget Sound, Washington. US Department of Commerce, National Oceanic and Atmospheric Administration; 1935. Available from: https://maps.ngdc.noaa.gov/viewers/bathymetry/
cps1961	0	1978	kelp	Washington Department of Wildlife. Original field mapping of kelp for the Coastal Zone Atlas: Thom, Ronald M. Hallum, Loann. 1990. Long-term changes in the areal extent of tidal marshes, eelgrass meadows and kelp forests of Puget Sound. Wetland Ecosystem
cps1961	0	1999	kelp	Nearshore Habitat Program. The Washington State ShoreZone Inventory. Olympia, WA.: Washington State Department of Natural Resources; 2001. Available from: https://www.dnr.wa.gov/programs-and-services/aquatics/aquatic-science/nearshore-habitat-inventory
cps1961	0	2013	kelp	Berry H. Assessment of bull kelp at Squaxin Island in 2013, 2014 and 2016. Olympia, WA: Washington State Department of Natural Resources Nearshore Habitat Program; 2017. p. 39. Available from: https://www.dnr.wa.gov/programs-and-services/aquatics/aquatic
cps1961	0	2017	kelp	Berry H, Calloway M, Ledbetter J. Bull kelp monitoring in South Puget Sound in 2017 and 2018. Olympia, WA: Washington State Department of Natural Resources Nearshore Habitat Program; 2019. p. 72. Available from: https://www.dnr.wa.gov/programs-and-servic
cps1962	0	1879	nav	US Coast and Geodetic Survey. Topographic sheet. Register No. 1528. Case's Inlet from it's head to Herron Island and Pickering Passage, Puget Sound. 1879-1880. Available from: http://riverhistory.ess.washington.edu/tsheets/framedex.htm
cps1962	0	1911	kelp	Cameron F. Potash from kelp. Washington, DC: US Govt. Print. Off.; 1915. Available from: https://catalog.lib.uchicago.edu/vufind/Record/3318402
cps1962	0	1935	nav	US Coast and Geodetic Survey. Hydrographic Sheet Register No. 6107. Case Inlet, Puget Sound, Washington. US Department of Commerce, National Oceanic and Atmospheric Administration; 1935. Available from: https://maps.ngdc.noaa.gov/viewers/bathymetry/
cps1962	0	1978	kelp	Washington Department of Wildlife. Original field mapping of kelp for the Coastal Zone Atlas: Thom, Ronald M. Hallum, Loann. 1990. Long-term changes in the areal extent of tidal marshes, eelgrass meadows and kelp forests of Puget Sound. Wetland Ecosystem
cps1962	0	1999	kelp	Nearshore Habitat Program. The Washington State ShoreZone Inventory. Olympia, WA.: Washington State Department of Natural Resources; 2001. Available from: https://www.dnr.wa.gov/programs-and-services/aquatics/aquatic-science/nearshore-habitat-inventory
cps1962	0	2013	kelp	Berry H. Assessment of bull kelp at Squaxin Island in 2013, 2014 and 2016. Olympia, WA: Washington State Department of Natural Resources Nearshore Habitat Program; 2017. p. 39. Available from: https://www.dnr.wa.gov/programs-and-services/aquatics/aquatic
cps1962	0	2017	kelp	Berry H, Calloway M, Ledbetter J. Bull kelp monitoring in South Puget Sound in 2017 and 2018. Olympia, WA: Washington State Department of Natural Resources Nearshore Habitat Program; 2019. p. 72. Available from: https://www.dnr.wa.gov/programs-and-servic
cps1963	0	1879	nav	US Coast and Geodetic Survey. Topographic sheet. Register No. 1528. Case's Inlet from it's head to Herron Island and Pickering Passage, Puget Sound. 1879-1880. Available from: http://riverhistory.ess.washington.edu/tsheets/framedex.htm
cps1963	0	1911	kelp	Cameron F. Potash from kelp. Washington, DC: US Govt. Print. Off.; 1915. Available from: https://catalog.lib.uchicago.edu/vufind/Record/3318402
cps1963	0	1935	nav	US Coast and Geodetic Survey. Hydrographic Sheet Register No. 6107. Case Inlet, Puget Sound, Washington. US Department of Commerce, National Oceanic and Atmospheric Administration; 1935. Available from: https://maps.ngdc.noaa.gov/viewers/bathymetry/
cps1963	0	1978	kelp	Washington Department of Wildlife. Original field mapping of kelp for the Coastal Zone Atlas: Thom, Ronald M. Hallum, Loann. 1990. Long-term changes in the areal extent of tidal marshes, eelgrass meadows and kelp forests of Puget Sound. Wetland Ecosystem
cps1963	0	1999	kelp	Nearshore Habitat Program. The Washington State ShoreZone Inventory. Olympia, WA.: Washington State Department of Natural Resources; 2001. Available from: https://www.dnr.wa.gov/programs-and-services/aquatics/aquatic-science/nearshore-habitat-inventory
cps1963	0	2013	kelp	Berry H. Assessment of bull kelp at Squaxin Island in 2013, 2014 and 2016. Olympia, WA: Washington State Department of Natural Resources Nearshore Habitat Program; 2017. p. 39. Available from: https://www.dnr.wa.gov/programs-and-services/aquatics/aquatic
cps1963	0	2017	kelp	Berry H, Calloway M, Ledbetter J. Bull kelp monitoring in South Puget Sound in 2017 and 2018. Olympia, WA: Washington State Department of Natural Resources Nearshore Habitat Program; 2019. p. 72. Available from: https://www.dnr.wa.gov/programs-and-servic
cps1964	0	1879	nav	US Coast and Geodetic Survey. Topographic sheet. Register No. 1528. Case's Inlet from it's head to Herron Island and Pickering Passage, Puget Sound. 1879-1880. Available from: http://riverhistory.ess.washington.edu/tsheets/framedex.htm
cps1964	0	1911	kelp	Cameron F. Potash from kelp. Washington, DC: US Govt. Print. Off.; 1915. Available from: https://catalog.lib.uchicago.edu/vufind/Record/3318402
cps1964	0	1935	nav	US Coast and Geodetic Survey. Hydrographic Sheet Register No. 6107. Case Inlet, Puget Sound, Washington. US Department of Commerce, National Oceanic and Atmospheric Administration; 1935. Available from: https://maps.ngdc.noaa.gov/viewers/bathymetry/
cps1964	0	1978	kelp	Washington Department of Wildlife. Original field mapping of kelp for the Coastal Zone Atlas: Thom, Ronald M. Hallum, Loann. 1990. Long-term changes in the areal extent of tidal marshes, eelgrass meadows and kelp forests of Puget Sound. Wetland Ecosystem
cps1964	0	1999	kelp	Nearshore Habitat Program. The Washington State ShoreZone Inventory. Olympia, WA.: Washington State Department of Natural Resources; 2001. Available from: https://www.dnr.wa.gov/programs-and-services/aquatics/aquatic-science/nearshore-habitat-inventory
cps1964	0	2013	kelp	Berry H. Assessment of bull kelp at Squaxin Island in 2013, 2014 and 2016. Olympia, WA: Washington State Department of Natural Resources Nearshore Habitat Program; 2017. p. 39. Available from: https://www.dnr.wa.gov/programs-and-services/aquatics/aquatic
cps1964	0	2017	kelp	Berry H, Calloway M, Ledbetter J. Bull kelp monitoring in South Puget Sound in 2017 and 2018. Olympia, WA: Washington State Department of Natural Resources Nearshore Habitat Program; 2019. p. 72. Available from: https://www.dnr.wa.gov/programs-and-servic
cps1965	0	1879	nav	US Coast and Geodetic Survey. Topographic sheet. Register No. 1528. Case's Inlet from it's head to Herron Island and Pickering Passage, Puget Sound. 1879-1880. Available from: http://riverhistory.ess.washington.edu/tsheets/framedex.htm
cps1965	0	1911	kelp	Cameron F. Potash from kelp. Washington, DC: US Govt. Print. Off.; 1915. Available from: https://catalog.lib.uchicago.edu/vufind/Record/3318402
cps1965	0	1935	nav	US Coast and Geodetic Survey. Hydrographic Sheet Register No. 6107. Case Inlet, Puget Sound, Washington. US Department of Commerce, National Oceanic and Atmospheric Administration; 1935. Available from: https://maps.ngdc.noaa.gov/viewers/bathymetry/
cps1965	0	1978	kelp	Washington Department of Wildlife. Original field mapping of kelp for the Coastal Zone Atlas: Thom, Ronald M. Hallum, Loann. 1990. Long-term changes in the areal extent of tidal marshes, eelgrass meadows and kelp forests of Puget Sound. Wetland Ecosystem
cps1965	0	1999	kelp	Nearshore Habitat Program. The Washington State ShoreZone Inventory. Olympia, WA.: Washington State Department of Natural Resources; 2001. Available from: https://www.dnr.wa.gov/programs-and-services/aquatics/aquatic-science/nearshore-habitat-inventory
cps1965	0	2013	kelp	Berry H. Assessment of bull kelp at Squaxin Island in 2013, 2014 and 2016. Olympia, WA: Washington State Department of Natural Resources Nearshore Habitat Program; 2017. p. 39. Available from: https://www.dnr.wa.gov/programs-and-services/aquatics/aquatic
cps1965	0	2017	kelp	Berry H, Calloway M, Ledbetter J. Bull kelp monitoring in South Puget Sound in 2017 and 2018. Olympia, WA: Washington State Department of Natural Resources Nearshore Habitat Program; 2019. p. 72. Available from: https://www.dnr.wa.gov/programs-and-servic
cps1966	0	1879	nav	US Coast and Geodetic Survey. Topographic sheet. Register No. 1528. Case's Inlet from it's head to Herron Island and Pickering Passage, Puget Sound. 1879-1880. Available from: http://riverhistory.ess.washington.edu/tsheets/framedex.htm
cps1966	0	1911	kelp	Cameron F. Potash from kelp. Washington, DC: US Govt. Print. Off.; 1915. Available from: https://catalog.lib.uchicago.edu/vufind/Record/3318402
cps1966	0	1935	nav	US Coast and Geodetic Survey. Hydrographic Sheet Register No. 6107. Case Inlet, Puget Sound, Washington. US Department of Commerce, National Oceanic and Atmospheric Administration; 1935. Available from: https://maps.ngdc.noaa.gov/viewers/bathymetry/
cps1966	0	1978	kelp	Washington Department of Wildlife. Original field mapping of kelp for the Coastal Zone Atlas: Thom, Ronald M. Hallum, Loann. 1990. Long-term changes in the areal extent of tidal marshes, eelgrass meadows and kelp forests of Puget Sound. Wetland Ecosystem
cps1966	0	1999	kelp	Nearshore Habitat Program. The Washington State ShoreZone Inventory. Olympia, WA.: Washington State Department of Natural Resources; 2001. Available from: https://www.dnr.wa.gov/programs-and-services/aquatics/aquatic-science/nearshore-habitat-inventory
cps1966	0	2013	kelp	Berry H. Assessment of bull kelp at Squaxin Island in 2013, 2014 and 2016. Olympia, WA: Washington State Department of Natural Resources Nearshore Habitat Program; 2017. p. 39. Available from: https://www.dnr.wa.gov/programs-and-services/aquatics/aquatic
cps1966	0	2017	kelp	Berry H, Calloway M, Ledbetter J. Bull kelp monitoring in South Puget Sound in 2017 and 2018. Olympia, WA: Washington State Department of Natural Resources Nearshore Habitat Program; 2019. p. 72. Available from: https://www.dnr.wa.gov/programs-and-servic
cps1967	0	1879	nav	US Coast and Geodetic Survey. Topographic sheet. Register No. 1528. Case's Inlet from it's head to Herron Island and Pickering Passage, Puget Sound. 1879-1880. Available from: http://riverhistory.ess.washington.edu/tsheets/framedex.htm
cps1967	0	1911	kelp	Cameron F. Potash from kelp. Washington, DC: US Govt. Print. Off.; 1915. Available from: https://catalog.lib.uchicago.edu/vufind/Record/3318402
cps1967	0	1935	nav	US Coast and Geodetic Survey. Hydrographic Sheet Register No. 6107. Case Inlet, Puget Sound, Washington. US Department of Commerce, National Oceanic and Atmospheric Administration; 1935. Available from: https://maps.ngdc.noaa.gov/viewers/bathymetry/
cps1967	0	1963	phy	Phillips R. Shallow subtidals surveys by scuba and snorkel at sites in Puget Sound for Seattle Pacific College and University of Washington. Seattle, WA:1962-63. p. 146. Available from: http://https://www.dnr.wa.gov/publications/aqr_nrsh_phillips_dive_lo
cps1967	0	1978	kelp	Washington Department of Wildlife. Original field mapping of kelp for the Coastal Zone Atlas: Thom, Ronald M. Hallum, Loann. 1990. Long-term changes in the areal extent of tidal marshes, eelgrass meadows and kelp forests of Puget Sound. Wetland Ecosystem
cps1967	0	1999	kelp	Nearshore Habitat Program. The Washington State ShoreZone Inventory. Olympia, WA.: Washington State Department of Natural Resources; 2001. Available from: https://www.dnr.wa.gov/programs-and-services/aquatics/aquatic-science/nearshore-habitat-inventory
cps1967	0	2013	kelp	Berry H. Assessment of bull kelp at Squaxin Island in 2013, 2014 and 2016. Olympia, WA: Washington State Department of Natural Resources Nearshore Habitat Program; 2017. p. 39. Available from: https://www.dnr.wa.gov/programs-and-services/aquatics/aquatic
cps1967	0	2017	kelp	Berry H, Calloway M, Ledbetter J. Bull kelp monitoring in South Puget Sound in 2017 and 2018. Olympia, WA: Washington State Department of Natural Resources Nearshore Habitat Program; 2019. p. 72. Available from: https://www.dnr.wa.gov/programs-and-servic
cps1968	0	1879	nav	US Coast and Geodetic Survey. Topographic sheet. Register No. 1528. Case's Inlet from it's head to Herron Island and Pickering Passage, Puget Sound. 1879-1880. Available from: http://riverhistory.ess.washington.edu/tsheets/framedex.htm
cps1968	0	1911	kelp	Cameron F. Potash from kelp. Washington, DC: US Govt. Print. Off.; 1915. Available from: https://catalog.lib.uchicago.edu/vufind/Record/3318402
cps1968	0	1935	nav	US Coast and Geodetic Survey. Hydrographic Sheet Register No. 6107. Case Inlet, Puget Sound, Washington. US Department of Commerce, National Oceanic and Atmospheric Administration; 1935. Available from: https://maps.ngdc.noaa.gov/viewers/bathymetry/
cps1968	0	1978	kelp	Washington Department of Wildlife. Original field mapping of kelp for the Coastal Zone Atlas: Thom, Ronald M. Hallum, Loann. 1990. Long-term changes in the areal extent of tidal marshes, eelgrass meadows and kelp forests of Puget Sound. Wetland Ecosystem
cps1968	0	1999	kelp	Nearshore Habitat Program. The Washington State ShoreZone Inventory. Olympia, WA.: Washington State Department of Natural Resources; 2001. Available from: https://www.dnr.wa.gov/programs-and-services/aquatics/aquatic-science/nearshore-habitat-inventory
cps1968	0	2013	kelp	Berry H. Assessment of bull kelp at Squaxin Island in 2013, 2014 and 2016. Olympia, WA: Washington State Department of Natural Resources Nearshore Habitat Program; 2017. p. 39. Available from: https://www.dnr.wa.gov/programs-and-services/aquatics/aquatic
cps1968	0	2017	kelp	Berry H, Calloway M, Ledbetter J. Bull kelp monitoring in South Puget Sound in 2017 and 2018. Olympia, WA: Washington State Department of Natural Resources Nearshore Habitat Program; 2019. p. 72. Available from: https://www.dnr.wa.gov/programs-and-servic
cps1969	0	1879	nav	US Coast and Geodetic Survey. Topographic sheet. Register No. 1528. Case's Inlet from it's head to Herron Island and Pickering Passage, Puget Sound. 1879-1880. Available from: http://riverhistory.ess.washington.edu/tsheets/framedex.htm
cps1969	0	1911	kelp	Cameron F. Potash from kelp. Washington, DC: US Govt. Print. Off.; 1915. Available from: https://catalog.lib.uchicago.edu/vufind/Record/3318402
cps1969	0	1935	nav	US Coast and Geodetic Survey. Hydrographic Sheet Register No. 6107. Case Inlet, Puget Sound, Washington. US Department of Commerce, National Oceanic and Atmospheric Administration; 1935. Available from: https://maps.ngdc.noaa.gov/viewers/bathymetry/
cps1969	0	1978	kelp	Washington Department of Wildlife. Original field mapping of kelp for the Coastal Zone Atlas: Thom, Ronald M. Hallum, Loann. 1990. Long-term changes in the areal extent of tidal marshes, eelgrass meadows and kelp forests of Puget Sound. Wetland Ecosystem
cps1969	0	1999	kelp	Nearshore Habitat Program. The Washington State ShoreZone Inventory. Olympia, WA.: Washington State Department of Natural Resources; 2001. Available from: https://www.dnr.wa.gov/programs-and-services/aquatics/aquatic-science/nearshore-habitat-inventory
cps1969	0	2013	kelp	Berry H. Assessment of bull kelp at Squaxin Island in 2013, 2014 and 2016. Olympia, WA: Washington State Department of Natural Resources Nearshore Habitat Program; 2017. p. 39. Available from: https://www.dnr.wa.gov/programs-and-services/aquatics/aquatic
cps1969	0	2017	kelp	Berry H, Calloway M, Ledbetter J. Bull kelp monitoring in South Puget Sound in 2017 and 2018. Olympia, WA: Washington State Department of Natural Resources Nearshore Habitat Program; 2019. p. 72. Available from: https://www.dnr.wa.gov/programs-and-servic
cps1970	0	1879	nav	US Coast and Geodetic Survey. Topographic sheet. Register No. 1528. Case's Inlet from it's head to Herron Island and Pickering Passage, Puget Sound. 1879-1880. Available from: http://riverhistory.ess.washington.edu/tsheets/framedex.htm
cps1970	0	1911	kelp	Cameron F. Potash from kelp. Washington, DC: US Govt. Print. Off.; 1915. Available from: https://catalog.lib.uchicago.edu/vufind/Record/3318402
cps1970	0	1935	nav	US Coast and Geodetic Survey. Hydrographic Sheet Register No. 6107. Case Inlet, Puget Sound, Washington. US Department of Commerce, National Oceanic and Atmospheric Administration; 1935. Available from: https://maps.ngdc.noaa.gov/viewers/bathymetry/
cps1970	0	1978	kelp	Washington Department of Wildlife. Original field mapping of kelp for the Coastal Zone Atlas: Thom, Ronald M. Hallum, Loann. 1990. Long-term changes in the areal extent of tidal marshes, eelgrass meadows and kelp forests of Puget Sound. Wetland Ecosystem
cps1970	0	1999	kelp	Nearshore Habitat Program. The Washington State ShoreZone Inventory. Olympia, WA.: Washington State Department of Natural Resources; 2001. Available from: https://www.dnr.wa.gov/programs-and-services/aquatics/aquatic-science/nearshore-habitat-inventory
cps1970	0	2013	kelp	Berry H. Assessment of bull kelp at Squaxin Island in 2013, 2014 and 2016. Olympia, WA: Washington State Department of Natural Resources Nearshore Habitat Program; 2017. p. 39. Available from: https://www.dnr.wa.gov/programs-and-services/aquatics/aquatic
cps1970	0	2017	kelp	Berry H, Calloway M, Ledbetter J. Bull kelp monitoring in South Puget Sound in 2017 and 2018. Olympia, WA: Washington State Department of Natural Resources Nearshore Habitat Program; 2019. p. 72. Available from: https://www.dnr.wa.gov/programs-and-servic
cps1971	0	1879	nav	US Coast and Geodetic Survey. Topographic sheet. Register No. 1528. Case's Inlet from it's head to Herron Island and Pickering Passage, Puget Sound. 1879-1880. Available from: http://riverhistory.ess.washington.edu/tsheets/framedex.htm
cps1971	0	1911	kelp	Cameron F. Potash from kelp. Washington, DC: US Govt. Print. Off.; 1915. Available from: https://catalog.lib.uchicago.edu/vufind/Record/3318402
cps1971	0	1935	nav	US Coast and Geodetic Survey. Hydrographic Sheet Register No. 6107. Case Inlet, Puget Sound, Washington. US Department of Commerce, National Oceanic and Atmospheric Administration; 1935. Available from: https://maps.ngdc.noaa.gov/viewers/bathymetry/
cps1971	0	1978	kelp	Washington Department of Wildlife. Original field mapping of kelp for the Coastal Zone Atlas: Thom, Ronald M. Hallum, Loann. 1990. Long-term changes in the areal extent of tidal marshes, eelgrass meadows and kelp forests of Puget Sound. Wetland Ecosystem
cps1971	0	1999	kelp	Nearshore Habitat Program. The Washington State ShoreZone Inventory. Olympia, WA.: Washington State Department of Natural Resources; 2001. Available from: https://www.dnr.wa.gov/programs-and-services/aquatics/aquatic-science/nearshore-habitat-inventory
cps1971	0	2013	kelp	Berry H. Assessment of bull kelp at Squaxin Island in 2013, 2014 and 2016. Olympia, WA: Washington State Department of Natural Resources Nearshore Habitat Program; 2017. p. 39. Available from: https://www.dnr.wa.gov/programs-and-services/aquatics/aquatic
cps1971	0	2017	kelp	Berry H, Calloway M, Ledbetter J. Bull kelp monitoring in South Puget Sound in 2017 and 2018. Olympia, WA: Washington State Department of Natural Resources Nearshore Habitat Program; 2019. p. 72. Available from: https://www.dnr.wa.gov/programs-and-servic
cps1972	0	1879	nav	US Coast and Geodetic Survey. Topographic sheet. Register No. 1528. Case's Inlet from it's head to Herron Island and Pickering Passage, Puget Sound. 1879-1880. Available from: http://riverhistory.ess.washington.edu/tsheets/framedex.htm
cps1972	0	1911	kelp	Cameron F. Potash from kelp. Washington, DC: US Govt. Print. Off.; 1915. Available from: https://catalog.lib.uchicago.edu/vufind/Record/3318402
cps1972	0	1935	nav	US Coast and Geodetic Survey. Hydrographic Sheet Register No. 6107. Case Inlet, Puget Sound, Washington. US Department of Commerce, National Oceanic and Atmospheric Administration; 1935. Available from: https://maps.ngdc.noaa.gov/viewers/bathymetry/
cps1972	0	1978	kelp	Washington Department of Wildlife. Original field mapping of kelp for the Coastal Zone Atlas: Thom, Ronald M. Hallum, Loann. 1990. Long-term changes in the areal extent of tidal marshes, eelgrass meadows and kelp forests of Puget Sound. Wetland Ecosystem
cps1972	0	1999	kelp	Nearshore Habitat Program. The Washington State ShoreZone Inventory. Olympia, WA.: Washington State Department of Natural Resources; 2001. Available from: https://www.dnr.wa.gov/programs-and-services/aquatics/aquatic-science/nearshore-habitat-inventory
cps1972	0	2013	kelp	Berry H. Assessment of bull kelp at Squaxin Island in 2013, 2014 and 2016. Olympia, WA: Washington State Department of Natural Resources Nearshore Habitat Program; 2017. p. 39. Available from: https://www.dnr.wa.gov/programs-and-services/aquatics/aquatic
cps1972	0	2017	kelp	Berry H, Calloway M, Ledbetter J. Bull kelp monitoring in South Puget Sound in 2017 and 2018. Olympia, WA: Washington State Department of Natural Resources Nearshore Habitat Program; 2019. p. 72. Available from: https://www.dnr.wa.gov/programs-and-servic
cps1973	0	1879	nav	US Coast and Geodetic Survey. Topographic sheet. Register No. 1528. Case's Inlet from it's head to Herron Island and Pickering Passage, Puget Sound. 1879-1880. Available from: http://riverhistory.ess.washington.edu/tsheets/framedex.htm
cps1973	0	1911	kelp	Cameron F. Potash from kelp. Washington, DC: US Govt. Print. Off.; 1915. Available from: https://catalog.lib.uchicago.edu/vufind/Record/3318402
cps1973	0	1935	nav	US Coast and Geodetic Survey. Hydrographic Sheet Register No. 6107. Case Inlet, Puget Sound, Washington. US Department of Commerce, National Oceanic and Atmospheric Administration; 1935. Available from: https://maps.ngdc.noaa.gov/viewers/bathymetry/
cps1973	0	1978	kelp	Washington Department of Wildlife. Original field mapping of kelp for the Coastal Zone Atlas: Thom, Ronald M. Hallum, Loann. 1990. Long-term changes in the areal extent of tidal marshes, eelgrass meadows and kelp forests of Puget Sound. Wetland Ecosystem
cps1973	0	1999	kelp	Nearshore Habitat Program. The Washington State ShoreZone Inventory. Olympia, WA.: Washington State Department of Natural Resources; 2001. Available from: https://www.dnr.wa.gov/programs-and-services/aquatics/aquatic-science/nearshore-habitat-inventory
cps1973	0	2013	kelp	Berry H. Assessment of bull kelp at Squaxin Island in 2013, 2014 and 2016. Olympia, WA: Washington State Department of Natural Resources Nearshore Habitat Program; 2017. p. 39. Available from: https://www.dnr.wa.gov/programs-and-services/aquatics/aquatic
cps1973	0	2017	kelp	Berry H, Calloway M, Ledbetter J. Bull kelp monitoring in South Puget Sound in 2017 and 2018. Olympia, WA: Washington State Department of Natural Resources Nearshore Habitat Program; 2019. p. 72. Available from: https://www.dnr.wa.gov/programs-and-servic
cps1974	0	1879	nav	US Coast and Geodetic Survey. Topographic sheet. Register No. 1528. Case's Inlet from it's head to Herron Island and Pickering Passage, Puget Sound. 1879-1880. Available from: http://riverhistory.ess.washington.edu/tsheets/framedex.htm
cps1974	0	1911	kelp	Cameron F. Potash from kelp. Washington, DC: US Govt. Print. Off.; 1915. Available from: https://catalog.lib.uchicago.edu/vufind/Record/3318402
cps1974	0	1935	nav	US Coast and Geodetic Survey. Hydrographic Sheet Register No. 6107. Case Inlet, Puget Sound, Washington. US Department of Commerce, National Oceanic and Atmospheric Administration; 1935. Available from: https://maps.ngdc.noaa.gov/viewers/bathymetry/
cps1974	0	1978	kelp	Washington Department of Wildlife. Original field mapping of kelp for the Coastal Zone Atlas: Thom, Ronald M. Hallum, Loann. 1990. Long-term changes in the areal extent of tidal marshes, eelgrass meadows and kelp forests of Puget Sound. Wetland Ecosystem
cps1974	0	1999	kelp	Nearshore Habitat Program. The Washington State ShoreZone Inventory. Olympia, WA.: Washington State Department of Natural Resources; 2001. Available from: https://www.dnr.wa.gov/programs-and-services/aquatics/aquatic-science/nearshore-habitat-inventory
cps1974	0	2013	kelp	Berry H. Assessment of bull kelp at Squaxin Island in 2013, 2014 and 2016. Olympia, WA: Washington State Department of Natural Resources Nearshore Habitat Program; 2017. p. 39. Available from: https://www.dnr.wa.gov/programs-and-services/aquatics/aquatic
cps1974	0	2017	kelp	Berry H, Calloway M, Ledbetter J. Bull kelp monitoring in South Puget Sound in 2017 and 2018. Olympia, WA: Washington State Department of Natural Resources Nearshore Habitat Program; 2019. p. 72. Available from: https://www.dnr.wa.gov/programs-and-servic
cps1975	0	1879	nav	US Coast and Geodetic Survey. Topographic sheet. Register No. 1528. Case's Inlet from it's head to Herron Island and Pickering Passage, Puget Sound. 1879-1880. Available from: http://riverhistory.ess.washington.edu/tsheets/framedex.htm
cps1975	0	1911	kelp	Cameron F. Potash from kelp. Washington, DC: US Govt. Print. Off.; 1915. Available from: https://catalog.lib.uchicago.edu/vufind/Record/3318402
cps1975	0	1935	nav	US Coast and Geodetic Survey. Hydrographic Sheet Register No. 6107. Case Inlet, Puget Sound, Washington. US Department of Commerce, National Oceanic and Atmospheric Administration; 1935. Available from: https://maps.ngdc.noaa.gov/viewers/bathymetry/
cps1975	0	1978	kelp	Washington Department of Wildlife. Original field mapping of kelp for the Coastal Zone Atlas: Thom, Ronald M. Hallum, Loann. 1990. Long-term changes in the areal extent of tidal marshes, eelgrass meadows and kelp forests of Puget Sound. Wetland Ecosystem
cps1975	0	1999	kelp	Nearshore Habitat Program. The Washington State ShoreZone Inventory. Olympia, WA.: Washington State Department of Natural Resources; 2001. Available from: https://www.dnr.wa.gov/programs-and-services/aquatics/aquatic-science/nearshore-habitat-inventory
cps1975	0	2013	kelp	Berry H. Assessment of bull kelp at Squaxin Island in 2013, 2014 and 2016. Olympia, WA: Washington State Department of Natural Resources Nearshore Habitat Program; 2017. p. 39. Available from: https://www.dnr.wa.gov/programs-and-services/aquatics/aquatic
cps1975	0	2017	kelp	Berry H, Calloway M, Ledbetter J. Bull kelp monitoring in South Puget Sound in 2017 and 2018. Olympia, WA: Washington State Department of Natural Resources Nearshore Habitat Program; 2019. p. 72. Available from: https://www.dnr.wa.gov/programs-and-servic
cps1976	0	1879	nav	US Coast and Geodetic Survey. Topographic sheet. Register No. 1528. Case's Inlet from it's head to Herron Island and Pickering Passage, Puget Sound. 1879-1880. Available from: http://riverhistory.ess.washington.edu/tsheets/framedex.htm
cps1976	0	1911	kelp	Cameron F. Potash from kelp. Washington, DC: US Govt. Print. Off.; 1915. Available from: https://catalog.lib.uchicago.edu/vufind/Record/3318402
cps1976	0	1935	nav	US Coast and Geodetic Survey. Hydrographic Sheet Register No. 6107. Case Inlet, Puget Sound, Washington. US Department of Commerce, National Oceanic and Atmospheric Administration; 1935. Available from: https://maps.ngdc.noaa.gov/viewers/bathymetry/
cps1976	0	1978	kelp	Washington Department of Wildlife. Original field mapping of kelp for the Coastal Zone Atlas: Thom, Ronald M. Hallum, Loann. 1990. Long-term changes in the areal extent of tidal marshes, eelgrass meadows and kelp forests of Puget Sound. Wetland Ecosystem
cps1976	0	1999	kelp	Nearshore Habitat Program. The Washington State ShoreZone Inventory. Olympia, WA.: Washington State Department of Natural Resources; 2001. Available from: https://www.dnr.wa.gov/programs-and-services/aquatics/aquatic-science/nearshore-habitat-inventory
cps1976	0	2013	kelp	Berry H. Assessment of bull kelp at Squaxin Island in 2013, 2014 and 2016. Olympia, WA: Washington State Department of Natural Resources Nearshore Habitat Program; 2017. p. 39. Available from: https://www.dnr.wa.gov/programs-and-services/aquatics/aquatic
cps1976	0	2017	kelp	Berry H, Calloway M, Ledbetter J. Bull kelp monitoring in South Puget Sound in 2017 and 2018. Olympia, WA: Washington State Department of Natural Resources Nearshore Habitat Program; 2019. p. 72. Available from: https://www.dnr.wa.gov/programs-and-servic
cps1977	0	1879	nav	US Coast and Geodetic Survey. Topographic sheet. Register No. 1528. Case's Inlet from it's head to Herron Island and Pickering Passage, Puget Sound. 1879-1880. Available from: http://riverhistory.ess.washington.edu/tsheets/framedex.htm
cps1977	0	1911	kelp	Cameron F. Potash from kelp. Washington, DC: US Govt. Print. Off.; 1915. Available from: https://catalog.lib.uchicago.edu/vufind/Record/3318402
cps1977	0	1935	nav	US Coast and Geodetic Survey. Hydrographic Sheet Register No. 6107. Case Inlet, Puget Sound, Washington. US Department of Commerce, National Oceanic and Atmospheric Administration; 1935. Available from: https://maps.ngdc.noaa.gov/viewers/bathymetry/
cps1977	0	1978	kelp	Washington Department of Wildlife. Original field mapping of kelp for the Coastal Zone Atlas: Thom, Ronald M. Hallum, Loann. 1990. Long-term changes in the areal extent of tidal marshes, eelgrass meadows and kelp forests of Puget Sound. Wetland Ecosystem
cps1977	0	1999	kelp	Nearshore Habitat Program. The Washington State ShoreZone Inventory. Olympia, WA.: Washington State Department of Natural Resources; 2001. Available from: https://www.dnr.wa.gov/programs-and-services/aquatics/aquatic-science/nearshore-habitat-inventory
cps1977	0	2013	kelp	Berry H. Assessment of bull kelp at Squaxin Island in 2013, 2014 and 2016. Olympia, WA: Washington State Department of Natural Resources Nearshore Habitat Program; 2017. p. 39. Available from: https://www.dnr.wa.gov/programs-and-services/aquatics/aquatic
cps1977	0	2017	kelp	Berry H, Calloway M, Ledbetter J. Bull kelp monitoring in South Puget Sound in 2017 and 2018. Olympia, WA: Washington State Department of Natural Resources Nearshore Habitat Program; 2019. p. 72. Available from: https://www.dnr.wa.gov/programs-and-servic
cps1978	0	1879	nav	US Coast and Geodetic Survey. Topographic sheet. Register No. 1528. Case's Inlet from it's head to Herron Island and Pickering Passage, Puget Sound. 1879-1880. Available from: http://riverhistory.ess.washington.edu/tsheets/framedex.htm
cps1978	0	1911	kelp	Cameron F. Potash from kelp. Washington, DC: US Govt. Print. Off.; 1915. Available from: https://catalog.lib.uchicago.edu/vufind/Record/3318402
cps1978	0	1935	nav	US Coast and Geodetic Survey. Hydrographic Sheet Register No. 6107. Case Inlet, Puget Sound, Washington. US Department of Commerce, National Oceanic and Atmospheric Administration; 1935. Available from: https://maps.ngdc.noaa.gov/viewers/bathymetry/
cps1978	0	1978	kelp	Washington Department of Wildlife. Original field mapping of kelp for the Coastal Zone Atlas: Thom, Ronald M. Hallum, Loann. 1990. Long-term changes in the areal extent of tidal marshes, eelgrass meadows and kelp forests of Puget Sound. Wetland Ecosystem
cps1978	0	1999	kelp	Nearshore Habitat Program. The Washington State ShoreZone Inventory. Olympia, WA.: Washington State Department of Natural Resources; 2001. Available from: https://www.dnr.wa.gov/programs-and-services/aquatics/aquatic-science/nearshore-habitat-inventory
cps1978	0	2013	kelp	Berry H. Assessment of bull kelp at Squaxin Island in 2013, 2014 and 2016. Olympia, WA: Washington State Department of Natural Resources Nearshore Habitat Program; 2017. p. 39. Available from: https://www.dnr.wa.gov/programs-and-services/aquatics/aquatic
cps1978	0	2017	kelp	Berry H, Calloway M, Ledbetter J. Bull kelp monitoring in South Puget Sound in 2017 and 2018. Olympia, WA: Washington State Department of Natural Resources Nearshore Habitat Program; 2019. p. 72. Available from: https://www.dnr.wa.gov/programs-and-servic
cps1979	0	1879	nav	US Coast and Geodetic Survey. Topographic sheet. Register No. 1528. Case's Inlet from it's head to Herron Island and Pickering Passage, Puget Sound. 1879-1880. Available from: http://riverhistory.ess.washington.edu/tsheets/framedex.htm
cps1979	0	1911	kelp	Cameron F. Potash from kelp. Washington, DC: US Govt. Print. Off.; 1915. Available from: https://catalog.lib.uchicago.edu/vufind/Record/3318402
cps1979	0	1935	nav	US Coast and Geodetic Survey. Hydrographic Sheet Register No. 6107. Case Inlet, Puget Sound, Washington. US Department of Commerce, National Oceanic and Atmospheric Administration; 1935. Available from: https://maps.ngdc.noaa.gov/viewers/bathymetry/
cps1979	0	1978	kelp	Washington Department of Wildlife. Original field mapping of kelp for the Coastal Zone Atlas: Thom, Ronald M. Hallum, Loann. 1990. Long-term changes in the areal extent of tidal marshes, eelgrass meadows and kelp forests of Puget Sound. Wetland Ecosystem
cps1979	0	1999	kelp	Nearshore Habitat Program. The Washington State ShoreZone Inventory. Olympia, WA.: Washington State Department of Natural Resources; 2001. Available from: https://www.dnr.wa.gov/programs-and-services/aquatics/aquatic-science/nearshore-habitat-inventory
cps1979	0	2013	kelp	Berry H. Assessment of bull kelp at Squaxin Island in 2013, 2014 and 2016. Olympia, WA: Washington State Department of Natural Resources Nearshore Habitat Program; 2017. p. 39. Available from: https://www.dnr.wa.gov/programs-and-services/aquatics/aquatic
cps1979	0	2017	kelp	Berry H, Calloway M, Ledbetter J. Bull kelp monitoring in South Puget Sound in 2017 and 2018. Olympia, WA: Washington State Department of Natural Resources Nearshore Habitat Program; 2019. p. 72. Available from: https://www.dnr.wa.gov/programs-and-servic
cps1980	1	1878	nav	US Coast Survey. Topographic sheet. Register No. 1672. Section XI. Topography of Puget Sound, Wash. Ter. from Nisqually River to Totten Inlet. 1878. Available from: http://riverhistory.ess.washington.edu/tsheets/framedex.htm
cps1980	0	1911	kelp	Cameron F. Potash from kelp. Washington, DC: US Govt. Print. Off.; 1915. Available from: https://catalog.lib.uchicago.edu/vufind/Record/3318402
cps1980	0	1935	nav	US Coast and Geodetic Survey. Hydrographic Sheet Register No. 6107. Case Inlet, Puget Sound, Washington. US Department of Commerce, National Oceanic and Atmospheric Administration; 1935. Available from: https://maps.ngdc.noaa.gov/viewers/bathymetry/
cps1980	0	1978	kelp	Washington Department of Wildlife. Original field mapping of kelp for the Coastal Zone Atlas: Thom, Ronald M. Hallum, Loann. 1990. Long-term changes in the areal extent of tidal marshes, eelgrass meadows and kelp forests of Puget Sound. Wetland Ecosystem
cps1980	0	1999	kelp	Nearshore Habitat Program. The Washington State ShoreZone Inventory. Olympia, WA.: Washington State Department of Natural Resources; 2001. Available from: https://www.dnr.wa.gov/programs-and-services/aquatics/aquatic-science/nearshore-habitat-inventory
cps1980	0	2013	kelp	Berry H. Assessment of bull kelp at Squaxin Island in 2013, 2014 and 2016. Olympia, WA: Washington State Department of Natural Resources Nearshore Habitat Program; 2017. p. 39. Available from: https://www.dnr.wa.gov/programs-and-services/aquatics/aquatic
cps1980	0	2017	kelp	Berry H, Calloway M, Ledbetter J. Bull kelp monitoring in South Puget Sound in 2017 and 2018. Olympia, WA: Washington State Department of Natural Resources Nearshore Habitat Program; 2019. p. 72. Available from: https://www.dnr.wa.gov/programs-and-servic
cps1981	0	1878	nav	US Coast Survey. Topographic sheet. Register No. 1672. Section XI. Topography of Puget Sound, Wash. Ter. from Nisqually River to Totten Inlet. 1878. Available from: http://riverhistory.ess.washington.edu/tsheets/framedex.htm
cps1981	0	1911	kelp	Cameron F. Potash from kelp. Washington, DC: US Govt. Print. Off.; 1915. Available from: https://catalog.lib.uchicago.edu/vufind/Record/3318402
cps1981	0	1935	nav	US Coast and Geodetic Survey. Hydrographic Sheet Register No. 6107. Case Inlet, Puget Sound, Washington. US Department of Commerce, National Oceanic and Atmospheric Administration; 1935. Available from: https://maps.ngdc.noaa.gov/viewers/bathymetry/
cps1981	0	1978	kelp	Washington Department of Wildlife. Original field mapping of kelp for the Coastal Zone Atlas: Thom, Ronald M. Hallum, Loann. 1990. Long-term changes in the areal extent of tidal marshes, eelgrass meadows and kelp forests of Puget Sound. Wetland Ecosystem
cps1981	0	1999	kelp	Nearshore Habitat Program. The Washington State ShoreZone Inventory. Olympia, WA.: Washington State Department of Natural Resources; 2001. Available from: https://www.dnr.wa.gov/programs-and-services/aquatics/aquatic-science/nearshore-habitat-inventory
cps1981	0	2013	kelp	Berry H. Assessment of bull kelp at Squaxin Island in 2013, 2014 and 2016. Olympia, WA: Washington State Department of Natural Resources Nearshore Habitat Program; 2017. p. 39. Available from: https://www.dnr.wa.gov/programs-and-services/aquatics/aquatic
cps1981	0	2017	kelp	Berry H, Calloway M, Ledbetter J. Bull kelp monitoring in South Puget Sound in 2017 and 2018. Olympia, WA: Washington State Department of Natural Resources Nearshore Habitat Program; 2019. p. 72. Available from: https://www.dnr.wa.gov/programs-and-servic
cps1982	0	1878	nav	US Coast Survey. Topographic sheet. Register No. 1672. Section XI. Topography of Puget Sound, Wash. Ter. from Nisqually River to Totten Inlet. 1878. Available from: http://riverhistory.ess.washington.edu/tsheets/framedex.htm
cps1982	0	1911	kelp	Cameron F. Potash from kelp. Washington, DC: US Govt. Print. Off.; 1915. Available from: https://catalog.lib.uchicago.edu/vufind/Record/3318402
cps1982	0	1935	nav	US Coast and Geodetic Survey. Hydrographic Sheet Register No. 6107. Case Inlet, Puget Sound, Washington. US Department of Commerce, National Oceanic and Atmospheric Administration; 1935. Available from: https://maps.ngdc.noaa.gov/viewers/bathymetry/
cps1982	0	1978	kelp	Washington Department of Wildlife. Original field mapping of kelp for the Coastal Zone Atlas: Thom, Ronald M. Hallum, Loann. 1990. Long-term changes in the areal extent of tidal marshes, eelgrass meadows and kelp forests of Puget Sound. Wetland Ecosystem
cps1982	0	1999	kelp	Nearshore Habitat Program. The Washington State ShoreZone Inventory. Olympia, WA.: Washington State Department of Natural Resources; 2001. Available from: https://www.dnr.wa.gov/programs-and-services/aquatics/aquatic-science/nearshore-habitat-inventory
cps1982	0	2013	kelp	Berry H. Assessment of bull kelp at Squaxin Island in 2013, 2014 and 2016. Olympia, WA: Washington State Department of Natural Resources Nearshore Habitat Program; 2017. p. 39. Available from: https://www.dnr.wa.gov/programs-and-services/aquatics/aquatic
cps1982	0	2017	kelp	Berry H, Calloway M, Ledbetter J. Bull kelp monitoring in South Puget Sound in 2017 and 2018. Olympia, WA: Washington State Department of Natural Resources Nearshore Habitat Program; 2019. p. 72. Available from: https://www.dnr.wa.gov/programs-and-servic
cps1983	0	1878	nav	US Coast Survey. Topographic sheet. Register No. 1672. Section XI. Topography of Puget Sound, Wash. Ter. from Nisqually River to Totten Inlet. 1878. Available from: http://riverhistory.ess.washington.edu/tsheets/framedex.htm
cps1983	0	1911	kelp	Cameron F. Potash from kelp. Washington, DC: US Govt. Print. Off.; 1915. Available from: https://catalog.lib.uchicago.edu/vufind/Record/3318402
cps1983	0	1935	nav	US Coast and Geodetic Survey. Hydrographic Sheet Register No. 6107. Case Inlet, Puget Sound, Washington. US Department of Commerce, National Oceanic and Atmospheric Administration; 1935. Available from: https://maps.ngdc.noaa.gov/viewers/bathymetry/
cps1983	0	1978	kelp	Washington Department of Wildlife. Original field mapping of kelp for the Coastal Zone Atlas: Thom, Ronald M. Hallum, Loann. 1990. Long-term changes in the areal extent of tidal marshes, eelgrass meadows and kelp forests of Puget Sound. Wetland Ecosystem
cps1983	0	1999	kelp	Nearshore Habitat Program. The Washington State ShoreZone Inventory. Olympia, WA.: Washington State Department of Natural Resources; 2001. Available from: https://www.dnr.wa.gov/programs-and-services/aquatics/aquatic-science/nearshore-habitat-inventory
cps1983	0	2013	kelp	Berry H. Assessment of bull kelp at Squaxin Island in 2013, 2014 and 2016. Olympia, WA: Washington State Department of Natural Resources Nearshore Habitat Program; 2017. p. 39. Available from: https://www.dnr.wa.gov/programs-and-services/aquatics/aquatic
cps1983	0	2017	kelp	Berry H, Calloway M, Ledbetter J. Bull kelp monitoring in South Puget Sound in 2017 and 2018. Olympia, WA: Washington State Department of Natural Resources Nearshore Habitat Program; 2019. p. 72. Available from: https://www.dnr.wa.gov/programs-and-servic
cps1984	0	1878	nav	US Coast Survey. Topographic sheet. Register No. 1672. Section XI. Topography of Puget Sound, Wash. Ter. from Nisqually River to Totten Inlet. 1878. Available from: http://riverhistory.ess.washington.edu/tsheets/framedex.htm
cps1984	0	1911	kelp	Cameron F. Potash from kelp. Washington, DC: US Govt. Print. Off.; 1915. Available from: https://catalog.lib.uchicago.edu/vufind/Record/3318402
cps1984	0	1935	nav	US Coast and Geodetic Survey. Hydrographic Sheet Register No. 6107. Case Inlet, Puget Sound, Washington. US Department of Commerce, National Oceanic and Atmospheric Administration; 1935. Available from: https://maps.ngdc.noaa.gov/viewers/bathymetry/
cps1984	0	1978	kelp	Washington Department of Wildlife. Original field mapping of kelp for the Coastal Zone Atlas: Thom, Ronald M. Hallum, Loann. 1990. Long-term changes in the areal extent of tidal marshes, eelgrass meadows and kelp forests of Puget Sound. Wetland Ecosystem
cps1984	0	1999	kelp	Nearshore Habitat Program. The Washington State ShoreZone Inventory. Olympia, WA.: Washington State Department of Natural Resources; 2001. Available from: https://www.dnr.wa.gov/programs-and-services/aquatics/aquatic-science/nearshore-habitat-inventory
cps1984	0	2013	kelp	Berry H. Assessment of bull kelp at Squaxin Island in 2013, 2014 and 2016. Olympia, WA: Washington State Department of Natural Resources Nearshore Habitat Program; 2017. p. 39. Available from: https://www.dnr.wa.gov/programs-and-services/aquatics/aquatic
cps1984	0	2017	kelp	Berry H, Calloway M, Ledbetter J. Bull kelp monitoring in South Puget Sound in 2017 and 2018. Olympia, WA: Washington State Department of Natural Resources Nearshore Habitat Program; 2019. p. 72. Available from: https://www.dnr.wa.gov/programs-and-servic
cps1985	0	1878	nav	US Coast Survey. Topographic sheet. Register No. 1672. Section XI. Topography of Puget Sound, Wash. Ter. from Nisqually River to Totten Inlet. 1878. Available from: http://riverhistory.ess.washington.edu/tsheets/framedex.htm
cps1985	0	1911	kelp	Cameron F. Potash from kelp. Washington, DC: US Govt. Print. Off.; 1915. Available from: https://catalog.lib.uchicago.edu/vufind/Record/3318402
cps1985	0	1935	nav	US Coast and Geodetic Survey. Hydrographic Sheet Register No. 6107. Case Inlet, Puget Sound, Washington. US Department of Commerce, National Oceanic and Atmospheric Administration; 1935. Available from: https://maps.ngdc.noaa.gov/viewers/bathymetry/
cps1985	0	1978	kelp	Washington Department of Wildlife. Original field mapping of kelp for the Coastal Zone Atlas: Thom, Ronald M. Hallum, Loann. 1990. Long-term changes in the areal extent of tidal marshes, eelgrass meadows and kelp forests of Puget Sound. Wetland Ecosystem
cps1985	0	1999	kelp	Nearshore Habitat Program. The Washington State ShoreZone Inventory. Olympia, WA.: Washington State Department of Natural Resources; 2001. Available from: https://www.dnr.wa.gov/programs-and-services/aquatics/aquatic-science/nearshore-habitat-inventory
cps1985	0	2013	kelp	Berry H. Assessment of bull kelp at Squaxin Island in 2013, 2014 and 2016. Olympia, WA: Washington State Department of Natural Resources Nearshore Habitat Program; 2017. p. 39. Available from: https://www.dnr.wa.gov/programs-and-services/aquatics/aquatic
cps1985	0	2017	kelp	Berry H, Calloway M, Ledbetter J. Bull kelp monitoring in South Puget Sound in 2017 and 2018. Olympia, WA: Washington State Department of Natural Resources Nearshore Habitat Program; 2019. p. 72. Available from: https://www.dnr.wa.gov/programs-and-servic
cps1986	0	1878	nav	US Coast Survey. Topographic sheet. Register No. 1672. Section XI. Topography of Puget Sound, Wash. Ter. from Nisqually River to Totten Inlet. 1878. Available from: http://riverhistory.ess.washington.edu/tsheets/framedex.htm
cps1986	0	1911	kelp	Cameron F. Potash from kelp. Washington, DC: US Govt. Print. Off.; 1915. Available from: https://catalog.lib.uchicago.edu/vufind/Record/3318402
cps1986	0	1935	nav	US Coast and Geodetic Survey. Hydrographic Sheet Register No. 6107. Case Inlet, Puget Sound, Washington. US Department of Commerce, National Oceanic and Atmospheric Administration; 1935. Available from: https://maps.ngdc.noaa.gov/viewers/bathymetry/
cps1986	0	1978	kelp	Washington Department of Wildlife. Original field mapping of kelp for the Coastal Zone Atlas: Thom, Ronald M. Hallum, Loann. 1990. Long-term changes in the areal extent of tidal marshes, eelgrass meadows and kelp forests of Puget Sound. Wetland Ecosystem
cps1986	0	1999	kelp	Nearshore Habitat Program. The Washington State ShoreZone Inventory. Olympia, WA.: Washington State Department of Natural Resources; 2001. Available from: https://www.dnr.wa.gov/programs-and-services/aquatics/aquatic-science/nearshore-habitat-inventory
cps1986	0	2013	kelp	Berry H. Assessment of bull kelp at Squaxin Island in 2013, 2014 and 2016. Olympia, WA: Washington State Department of Natural Resources Nearshore Habitat Program; 2017. p. 39. Available from: https://www.dnr.wa.gov/programs-and-services/aquatics/aquatic
cps1986	0	2017	kelp	Berry H, Calloway M, Ledbetter J. Bull kelp monitoring in South Puget Sound in 2017 and 2018. Olympia, WA: Washington State Department of Natural Resources Nearshore Habitat Program; 2019. p. 72. Available from: https://www.dnr.wa.gov/programs-and-servic
cps1987	0	1878	nav	US Coast Survey. Topographic sheet. Register No. 1672. Section XI. Topography of Puget Sound, Wash. Ter. from Nisqually River to Totten Inlet. 1878. Available from: http://riverhistory.ess.washington.edu/tsheets/framedex.htm
cps1987	0	1911	kelp	Cameron F. Potash from kelp. Washington, DC: US Govt. Print. Off.; 1915. Available from: https://catalog.lib.uchicago.edu/vufind/Record/3318402
cps1987	0	1936	nav	US Coast and Geodetic Survey. Hydrographic survey No. 6197. Devils Head to Dana Passage and Henderson Inlet, Puget Sound, Washington. Department of Commerce; 1936. Available from: https://maps.ngdc.noaa.gov/viewers/bathymetry/
cps1987	0	1978	kelp	Washington Department of Wildlife. Original field mapping of kelp for the Coastal Zone Atlas: Thom, Ronald M. Hallum, Loann. 1990. Long-term changes in the areal extent of tidal marshes, eelgrass meadows and kelp forests of Puget Sound. Wetland Ecosystem
cps1987	0	1999	kelp	Nearshore Habitat Program. The Washington State ShoreZone Inventory. Olympia, WA.: Washington State Department of Natural Resources; 2001. Available from: https://www.dnr.wa.gov/programs-and-services/aquatics/aquatic-science/nearshore-habitat-inventory
cps1987	0	2013	kelp	Berry H. Assessment of bull kelp at Squaxin Island in 2013, 2014 and 2016. Olympia, WA: Washington State Department of Natural Resources Nearshore Habitat Program; 2017. p. 39. Available from: https://www.dnr.wa.gov/programs-and-services/aquatics/aquatic
cps1987	0	2017	kelp	Berry H, Calloway M, Ledbetter J. Bull kelp monitoring in South Puget Sound in 2017 and 2018. Olympia, WA: Washington State Department of Natural Resources Nearshore Habitat Program; 2019. p. 72. Available from: https://www.dnr.wa.gov/programs-and-servic
cps1988	0	1878	nav	US Coast Survey. Topographic sheet. Register No. 1672. Section XI. Topography of Puget Sound, Wash. Ter. from Nisqually River to Totten Inlet. 1878. Available from: http://riverhistory.ess.washington.edu/tsheets/framedex.htm
cps1988	0	1911	kelp	Cameron F. Potash from kelp. Washington, DC: US Govt. Print. Off.; 1915. Available from: https://catalog.lib.uchicago.edu/vufind/Record/3318402
cps1988	0	1936	nav	US Coast and Geodetic Survey. Hydrographic survey No. 6197. Devils Head to Dana Passage and Henderson Inlet, Puget Sound, Washington. Department of Commerce; 1936. Available from: https://maps.ngdc.noaa.gov/viewers/bathymetry/
cps1988	0	1978	kelp	Washington Department of Wildlife. Original field mapping of kelp for the Coastal Zone Atlas: Thom, Ronald M. Hallum, Loann. 1990. Long-term changes in the areal extent of tidal marshes, eelgrass meadows and kelp forests of Puget Sound. Wetland Ecosystem
cps1988	0	1999	kelp	Nearshore Habitat Program. The Washington State ShoreZone Inventory. Olympia, WA.: Washington State Department of Natural Resources; 2001. Available from: https://www.dnr.wa.gov/programs-and-services/aquatics/aquatic-science/nearshore-habitat-inventory
cps1988	0	2013	kelp	Berry H. Assessment of bull kelp at Squaxin Island in 2013, 2014 and 2016. Olympia, WA: Washington State Department of Natural Resources Nearshore Habitat Program; 2017. p. 39. Available from: https://www.dnr.wa.gov/programs-and-services/aquatics/aquatic
cps1988	0	2017	kelp	Berry H, Calloway M, Ledbetter J. Bull kelp monitoring in South Puget Sound in 2017 and 2018. Olympia, WA: Washington State Department of Natural Resources Nearshore Habitat Program; 2019. p. 72. Available from: https://www.dnr.wa.gov/programs-and-servic
cps1989	1	1878	nav	US Coast Survey. Topographic sheet. Register No. 1672. Section XI. Topography of Puget Sound, Wash. Ter. from Nisqually River to Totten Inlet. 1878. Available from: http://riverhistory.ess.washington.edu/tsheets/framedex.htm
cps1989	0	1911	kelp	Cameron F. Potash from kelp. Washington, DC: US Govt. Print. Off.; 1915. Available from: https://catalog.lib.uchicago.edu/vufind/Record/3318402
cps1989	0	1936	nav	US Coast and Geodetic Survey. Hydrographic survey No. 6197. Devils Head to Dana Passage and Henderson Inlet, Puget Sound, Washington. Department of Commerce; 1936. Available from: https://maps.ngdc.noaa.gov/viewers/bathymetry/
cps1989	0	1963	phy	Phillips R. Shallow subtidals surveys by scuba and snorkel at sites in Puget Sound for Seattle Pacific College and University of Washington. Seattle, WA:1962-63. p. 146. Available from: http://https://www.dnr.wa.gov/publications/aqr_nrsh_phillips_dive_lo
cps1989	0	1978	kelp	Washington Department of Wildlife. Original field mapping of kelp for the Coastal Zone Atlas: Thom, Ronald M. Hallum, Loann. 1990. Long-term changes in the areal extent of tidal marshes, eelgrass meadows and kelp forests of Puget Sound. Wetland Ecosystem
cps1989	0	1999	kelp	Nearshore Habitat Program. The Washington State ShoreZone Inventory. Olympia, WA.: Washington State Department of Natural Resources; 2001. Available from: https://www.dnr.wa.gov/programs-and-services/aquatics/aquatic-science/nearshore-habitat-inventory
cps1989	0	2013	kelp	Berry H. Assessment of bull kelp at Squaxin Island in 2013, 2014 and 2016. Olympia, WA: Washington State Department of Natural Resources Nearshore Habitat Program; 2017. p. 39. Available from: https://www.dnr.wa.gov/programs-and-services/aquatics/aquatic
cps1989	0	2017	kelp	Berry H, Calloway M, Ledbetter J. Bull kelp monitoring in South Puget Sound in 2017 and 2018. Olympia, WA: Washington State Department of Natural Resources Nearshore Habitat Program; 2019. p. 72. Available from: https://www.dnr.wa.gov/programs-and-servic
cps1990	0	1878	nav	US Coast Survey. Topographic sheet. Register No. 1672. Section XI. Topography of Puget Sound, Wash. Ter. from Nisqually River to Totten Inlet. 1878. Available from: http://riverhistory.ess.washington.edu/tsheets/framedex.htm
cps1990	0	1911	kelp	Cameron F. Potash from kelp. Washington, DC: US Govt. Print. Off.; 1915. Available from: https://catalog.lib.uchicago.edu/vufind/Record/3318402
cps1990	0	1936	nav	US Coast and Geodetic Survey. Hydrographic survey No. 6197. Devils Head to Dana Passage and Henderson Inlet, Puget Sound, Washington. Department of Commerce; 1936. Available from: https://maps.ngdc.noaa.gov/viewers/bathymetry/
cps1990	0	1978	kelp	Washington Department of Wildlife. Original field mapping of kelp for the Coastal Zone Atlas: Thom, Ronald M. Hallum, Loann. 1990. Long-term changes in the areal extent of tidal marshes, eelgrass meadows and kelp forests of Puget Sound. Wetland Ecosystem
cps1990	0	1999	kelp	Nearshore Habitat Program. The Washington State ShoreZone Inventory. Olympia, WA.: Washington State Department of Natural Resources; 2001. Available from: https://www.dnr.wa.gov/programs-and-services/aquatics/aquatic-science/nearshore-habitat-inventory
cps1990	0	2013	kelp	Berry H. Assessment of bull kelp at Squaxin Island in 2013, 2014 and 2016. Olympia, WA: Washington State Department of Natural Resources Nearshore Habitat Program; 2017. p. 39. Available from: https://www.dnr.wa.gov/programs-and-services/aquatics/aquatic
cps1990	0	2017	kelp	Berry H, Calloway M, Ledbetter J. Bull kelp monitoring in South Puget Sound in 2017 and 2018. Olympia, WA: Washington State Department of Natural Resources Nearshore Habitat Program; 2019. p. 72. Available from: https://www.dnr.wa.gov/programs-and-servic
cps1991	1	1878	nav	US Coast Survey. Topographic sheet. Register No. 1672. Section XI. Topography of Puget Sound, Wash. Ter. from Nisqually River to Totten Inlet. 1878. Available from: http://riverhistory.ess.washington.edu/tsheets/framedex.htm
cps1991	0	1911	kelp	Cameron F. Potash from kelp. Washington, DC: US Govt. Print. Off.; 1915. Available from: https://catalog.lib.uchicago.edu/vufind/Record/3318402
cps1991	0	1936	nav	US Coast and Geodetic Survey. Hydrographic survey No. 6197. Devils Head to Dana Passage and Henderson Inlet, Puget Sound, Washington. Department of Commerce; 1936. Available from: https://maps.ngdc.noaa.gov/viewers/bathymetry/
cps1991	0	1978	kelp	Washington Department of Wildlife. Original field mapping of kelp for the Coastal Zone Atlas: Thom, Ronald M. Hallum, Loann. 1990. Long-term changes in the areal extent of tidal marshes, eelgrass meadows and kelp forests of Puget Sound. Wetland Ecosystem
cps1991	0	1996	nav	National Ocean Service. Hydrographic Sheet Descriptive Report. Register No. 10714. Nisqually Reach. US Department of Commerce, National Oceanic and Atmospheric Administration; 1996. Available from: https://maps.ngdc.noaa.gov/viewers/bathymetry/
cps1991	0	1999	kelp	Nearshore Habitat Program. The Washington State ShoreZone Inventory. Olympia, WA.: Washington State Department of Natural Resources; 2001. Available from: https://www.dnr.wa.gov/programs-and-services/aquatics/aquatic-science/nearshore-habitat-inventory
cps1991	0	2013	kelp	Berry H. Assessment of bull kelp at Squaxin Island in 2013, 2014 and 2016. Olympia, WA: Washington State Department of Natural Resources Nearshore Habitat Program; 2017. p. 39. Available from: https://www.dnr.wa.gov/programs-and-services/aquatics/aquatic
cps1991	0	2017	kelp	Berry H, Calloway M, Ledbetter J. Bull kelp monitoring in South Puget Sound in 2017 and 2018. Olympia, WA: Washington State Department of Natural Resources Nearshore Habitat Program; 2019. p. 72. Available from: https://www.dnr.wa.gov/programs-and-servic
cps1992	1	1878	nav	US Coast Survey. Topographic sheet. Register No. 1672. Section XI. Topography of Puget Sound, Wash. Ter. from Nisqually River to Totten Inlet. 1878. Available from: http://riverhistory.ess.washington.edu/tsheets/framedex.htm
cps1992	0	1911	kelp	Cameron F. Potash from kelp. Washington, DC: US Govt. Print. Off.; 1915. Available from: https://catalog.lib.uchicago.edu/vufind/Record/3318402
cps1992	1	1935	nav	US Coast and Geodetic Survey. Hydrographic survey No. No. 6108. Case Inlet, Puget Sound, Washington. Department of Commerce; 1935. Available from: https://maps.ngdc.noaa.gov/viewers/bathymetry/
cps1992	0	1978	kelp	Washington Department of Wildlife. Original field mapping of kelp for the Coastal Zone Atlas: Thom, Ronald M. Hallum, Loann. 1990. Long-term changes in the areal extent of tidal marshes, eelgrass meadows and kelp forests of Puget Sound. Wetland Ecosystem
cps1992	1	1992	fw	West JE. Personal communication regarding observations of Nereocystis luetkeana by the Washington Departmnent of Fish and Wildlife during rockfish surveys in South Puget Sound during the 1992 field year. Olympia, WA: Washington Department of Fisheries; 19
cps1992	0	1996	nav	National Ocean Service. Hydrographic Sheet Descriptive Report. Register No. 10714. Nisqually Reach. US Department of Commerce, National Oceanic and Atmospheric Administration; 1996. Available from: https://maps.ngdc.noaa.gov/viewers/bathymetry/
cps1992	0	1999	kelp	Nearshore Habitat Program. The Washington State ShoreZone Inventory. Olympia, WA.: Washington State Department of Natural Resources; 2001. Available from: https://www.dnr.wa.gov/programs-and-services/aquatics/aquatic-science/nearshore-habitat-inventory
cps1992	1	2013	kelp	Berry H. Assessment of bull kelp at Squaxin Island in 2013, 2014 and 2016. Olympia, WA: Washington State Department of Natural Resources Nearshore Habitat Program; 2017. p. 39. Available from: https://www.dnr.wa.gov/programs-and-services/aquatics/aquatic
cps1992	1	2017	kelp	Berry H, Calloway M, Ledbetter J. Bull kelp monitoring in South Puget Sound in 2017 and 2018. Olympia, WA: Washington State Department of Natural Resources Nearshore Habitat Program; 2019. p. 72. Available from: https://www.dnr.wa.gov/programs-and-servic
cps1992	0	2018	kelp	Berry H, Calloway M, Ledbetter J. Bull kelp monitoring in South Puget Sound in 2017 and 2018. Olympia, WA: Washington State Department of Natural Resources Nearshore Habitat Program; 2019. p. 72. Available from: https://www.dnr.wa.gov/programs-and-servic
cps1993	0	1878	nav	US Coast Survey. Topographic sheet. Register No. 1672. Section XI. Topography of Puget Sound, Wash. Ter. from Nisqually River to Totten Inlet. 1878. Available from: http://riverhistory.ess.washington.edu/tsheets/framedex.htm
cps1993	0	1911	kelp	Cameron F. Potash from kelp. Washington, DC: US Govt. Print. Off.; 1915. Available from: https://catalog.lib.uchicago.edu/vufind/Record/3318402
cps1993	0	1935	nav	US Coast and Geodetic Survey. Hydrographic survey. No. 6106. Balch and Drayton Passages, Puget Sound, Washington.
cps1993	0	1978	kelp	Washington Department of Wildlife. Original field mapping of kelp for the Coastal Zone Atlas: Thom, Ronald M. Hallum, Loann. 1990. Long-term changes in the areal extent of tidal marshes, eelgrass meadows and kelp forests of Puget Sound. Wetland Ecosystem
cps1993	0	1996	nav	National Ocean Service. Hydrographic Sheet Descriptive Report. Register No. 10714. Nisqually Reach. US Department of Commerce, National Oceanic and Atmospheric Administration; 1996. Available from: https://maps.ngdc.noaa.gov/viewers/bathymetry/
cps1993	0	1999	kelp	Nearshore Habitat Program. The Washington State ShoreZone Inventory. Olympia, WA.: Washington State Department of Natural Resources; 2001. Available from: https://www.dnr.wa.gov/programs-and-services/aquatics/aquatic-science/nearshore-habitat-inventory
cps1993	0	2013	kelp	Berry H. Assessment of bull kelp at Squaxin Island in 2013, 2014 and 2016. Olympia, WA: Washington State Department of Natural Resources Nearshore Habitat Program; 2017. p. 39. Available from: https://www.dnr.wa.gov/programs-and-services/aquatics/aquatic
cps1993	0	2017	kelp	Berry H, Calloway M, Ledbetter J. Bull kelp monitoring in South Puget Sound in 2017 and 2018. Olympia, WA: Washington State Department of Natural Resources Nearshore Habitat Program; 2019. p. 72. Available from: https://www.dnr.wa.gov/programs-and-servic
cps1994	0	1878	nav	US Coast Survey. Topographic sheet. Register No. 1671. Section XI. Puget Sound: from Pt. Defiance to Ketron Isd. Washington Territory, 1877-78. 1878. Available from: http://riverhistory.ess.washington.edu/tsheets/framedex.htm
cps1994	0	1911	kelp	Cameron F. Potash from kelp. Washington, DC: US Govt. Print. Off.; 1915. Available from: https://catalog.lib.uchicago.edu/vufind/Record/3318402
cps1994	0	1935	nav	US Coast and Geodetic Survey. Hydrographic survey. No. 6106. Balch and Drayton Passages, Puget Sound, Washington.
cps1994	0	1978	kelp	Washington Department of Wildlife. Original field mapping of kelp for the Coastal Zone Atlas: Thom, Ronald M. Hallum, Loann. 1990. Long-term changes in the areal extent of tidal marshes, eelgrass meadows and kelp forests of Puget Sound. Wetland Ecosystem
cps1994	0	1996	nav	National Ocean Service. Hydrographic Sheet Descriptive Report. Register No. 10714. Nisqually Reach. US Department of Commerce, National Oceanic and Atmospheric Administration; 1996. Available from: https://maps.ngdc.noaa.gov/viewers/bathymetry/
cps1994	0	1996	nav	National Ocean Service. Hydrographic Sheet Register No. 10667. Wyckoff Shoal to Balch Passage. US Department of Commerce, National Oceanic and Atmospheric Administration; 1996. Available from: https://maps.ngdc.noaa.gov/viewers/bathymetry/
cps1994	0	1999	kelp	Nearshore Habitat Program. The Washington State ShoreZone Inventory. Olympia, WA.: Washington State Department of Natural Resources; 2001. Available from: https://www.dnr.wa.gov/programs-and-services/aquatics/aquatic-science/nearshore-habitat-inventory
cps1994	0	2013	kelp	Berry H. Assessment of bull kelp at Squaxin Island in 2013, 2014 and 2016. Olympia, WA: Washington State Department of Natural Resources Nearshore Habitat Program; 2017. p. 39. Available from: https://www.dnr.wa.gov/programs-and-services/aquatics/aquatic
[truncated: 1,820 more rows]

## Sheet: Nearshore salinity temperature
site	date	avgtemp	avgsal
[truncated: 84 more rows]

[truncated: 5 more sheets: Nearshore nutrients, Mid_channel salinity (WA DOE), Mid-channel temp (WA DOE), Mid_channel nutrients (WA DOE), Site wave current]
